# Supplementary material for: A standardized core genome multilocus sequence typing and life identification number barcoding framework for global Pasteurella multocida surveillance and outbreak investigation
Source: Microb Genom. 2026 Jun 25;12(6):001733. doi: 10.1099/mgen.0.001733 (PMC13308733; doi:10.1099/mgen.0.001733)
Supplement: Supplementary Material 2. [file mgen-12-01733-s002.xlsx]

## Sheet: Table S1
Table S1. This table denotes the genomes included in this study.
ID_PubMLST	Isolate_PubMLST	Subspecies	Sequenced in this study	Added to NCBI during this Project (Project_code)	BioSample Accession number	NCBI Accession number	Donated by Iowa state University	Example of cgLINcode applicability	cgMLST Development/Validation dataset	Dataset (620) - Study population structure of P. multocida	Dataset (901) - Study population structure of P. multocida	Dataset (421) - Study population structure of P. multocida	exclusion notes	rMLST	RIRDC_adk	RIRDC_est	RIRDC_pmi	RIRDC_zwf	RIRDC_mdh	RIRDC_gdh	RIRDC_pgi	ST (RIRDC MLST)	cgST	Total_length_PubMLST	GC_content_PubMLST	Contigs_PubMLST (n)	N50_PubMLST	L50_PubMLST	Clonal complex	Country	Continent	Region	Year	Host	Host detailed	Heddleston serovar (LPS)	Capsular type
224	PM45	-	No						Development	Yes	Yes	Yes		226859	4	5	2	5	5	3	5	8	1	2434807	40.26	37	218064	5	ST8	Australia	Oceania		1986	Avian	Chicken	L3	capA
247	PM81	-	No						Development	Yes	Yes	Yes		226860	10	14	14	13	10	1	14	23	2	2295178	40.54	21	448419	3	ST23	Australia	Oceania		Unknown	Avian	Chicken	L3	capA
248	PM83	-	No						Development	Yes	Yes	Yes		25656	2	7	16	6	4	5	7	24	3	2354901	40.34	19	354102	3	ST9	Australia	Oceania		Unknown	Avian	Chicken	L3	capF
266	PM140	-	No						Development	Yes	Yes	Yes		226858	12	22	19	1	1	5	18	34	4	2421051	40.28	38	200938	4	ST37	Australia	Oceania		1994	Avian	Chicken	L1	capA
320	PM1331	-	No					Yes, [50]	Development		Yes	Yes		226871	2	6	7	4	6	3	8	20	5;52	2271301	40.32	38	119093	7	-	Australia	Oceania		2009	Avian	Chicken	L3	capA
321	PM1341	-	No					Yes, [50]	Development		Yes	Yes		226871	2	6	7	4	6	3	8	20	5;52	2289432	40.36	59	82514	11	-	Australia	Oceania		2009	Avian	Chicken	L3	capA
322	PM1348	-	No					Yes, [50]	Development		Yes	Yes		226871	2	6	7	4	6	3	8	20	5;52	2288717	40.32	28	192459	4	-	Australia	Oceania		2009	Avian	Chicken	L3	capA
323	PM1349	-	No					Yes, [50]	Development		Yes	Yes		226871	2	6	7	4	6	3	8	20	5;52	2288260	40.33	47	96585	9	-	Australia	Oceania		2009	Avian	Chicken	L3	capA
324	PM1358	-	No					Yes, [50]	Development		Yes	Yes		226871	2	6	7	4	6	3	8	20	6	2264098	40.34	54	89376	10	-	Australia	Oceania		2009	Avian	Chicken	L3	capA
653	PM1267	-	No						Development	Yes	Yes	Yes		226861	1	42	16	1	26	27	50	142	7	2343631	40.3	25	252847	3	ST142	Australia	Oceania		2010	Avian	Chicken	L3	capA
664	PM1463	-	No						Development		Yes	Yes		226865	2	9	7	8	7	3	9	11	8	2353122	40.24	28	340425	3	-	Australia	Oceania		2011	Porcine		L1	capA
850	PM842	-	No						Development		Yes	Yes		226871	2	6	7	4	6	3	8	20	9	2252769	40.31	24	234363	4	-	Australia	Oceania		2001	Avian	Chicken	L3	capA
852	PM844	-	No						Development	Yes	Yes	Yes		226876	4	5	2	5	5	3	5	8	10	2462889	40.25	33	141939	5	ST8	Australia	Oceania		2001	Avian	Chicken	L3	capA
853	PM1447	-	No						Development		Yes	Yes		226877	1	5	10	84	1	45	74	451	11	2302931	40.42	83	54135	14	-	Australia	Oceania		2010	Avian	Chicken	L3	capA
854	PM1541	-	No						Development		Yes	Yes		226877	1	5	10	84	1	45	74	451	12	2272793	40.39	31	192060	4	-	Australia	Oceania		2010	Avian	Chicken	L3	capA
855	PM979	-	No						Development		Yes	Yes		226871	2	6	7	4	6	3	8	20	13	2253573	40.31	33	142496	5	-	Australia	Oceania		2002	Avian	Chicken	L3	capA
856	PM1533	-	No						Development		Yes	Yes		226872	2	7	5	6	4	5	7	9	14	2253867	40.36	30	124196	6	ST9	Australia	Oceania		2011	Avian	Chicken	L3	capA
857	PM1542	-	No						Development	Yes	Yes	Yes		226873	2	7	5	6	4	5	7	9	15	2210365	40.34	48	110160	7	ST9	Australia	Oceania		2011	Avian	Chicken	L3	capA
1596	Pasteurella Multocia	-	No						Development	Yes	Yes	Yes		203591	21	33	26	2	17	20	35	201	16	2343872	40.22	46	229570	4	ST129	Bangladesh	Asia		Unknown	Avian		L1	capA
1597	19120332	-	No						Development	Yes	Yes	Yes		276622	2	6	7	80	6	3	8	386	17	2204912	40.31	29	239281	4	ST124	Australia	Oceania		2014	Porcine		L3	capA
1598	19120337	-	No						Development		Yes	Yes		276623	38	13	8	51	8	3	31	185	18	2334403	40.22	41	173564	4	-	Australia	Oceania		2014	Porcine		L6	capA
1599	19120340	-	No						Development	Yes	Yes	Yes		276624	14	10	20	43	8	3	20	151	19	2349798	40.14	70	160901	5	ST50	Australia	Oceania		2014	Porcine		L6	capD
1600	19120341	-	No						Development		Yes	Yes		226863	2	6	4	4	6	4	6	7	20	2229492	40.4	60	192480	5	-	Australia	Oceania		2014	Porcine		L3	capA
1601	19120347	-	No						Development		Yes	Yes		276625	2	17	7	9	7	3	8	124	21	2304811	40.23	52	194392	5	-	Australia	Oceania		2014	Porcine		L3	capA
1602	19120358	-	No						Development	Yes	Yes	Yes		276626	14	10	20	19	8	28	20	167	22	2367010	40.15	86	108015	7	ST50	Australia	Oceania		2014	Porcine		L6	capD
1603	19120378	-	No						Development	Yes				276625	2	17	7	9	7	62	8	387	-	2307999	40.25	137	53254	14	ST124	Australia	Oceania		2014	Porcine		L3	capA
1604	19120382	-	No						Development		Yes	Yes		226872	2	7	5	6	4	5	7	9	23	2280144	40.34	49	145744	5	ST9	Australia	Oceania		2014	Porcine		L3	capA
1605	19120407	-	No						Development	Yes	Yes	Yes		276627	22	13	8	51	8	3	31	379	24	2328681	40.22	49	146842	5	ST74	Australia	Oceania		2015	Porcine		L6	capA
1606	19120411	-	No						Development	Yes	Yes	Yes		276628	58	17	7	8	7	3	8	390	25	2313684	40.27	47	194305	5	ST124	Australia	Oceania		2015	Porcine		L1	capA
1607	19120417	-	No						Development	Yes	Yes	Yes		276629	14	10	20	43	8	3	20	151	26	2379383	40.11	64	160900	6	ST50	Australia	Oceania		2015	Porcine		L6	capD
1608	19120426	-	No						Development		Yes	Yes		276630	6	10	8	9	8	3	8	12	27	2344102	40.16	39	173571	5	-	Australia	Oceania		2015	Porcine		L6	capA
1609	19120438	-	No						Development		Yes	Yes		268571	4	77	64	68	14	47	41	265	28	2294621	40.28	59	190249	4	-	Australia	Oceania		2015	Porcine		L3	-
1610	19120439	-	No						Development		Yes	Yes		276631	2	9	7	8	7	3	9	11	29	2421359	40.33	83	161019	4	-	Australia	Oceania		2015	Porcine		L1	capA
1611	19120444	-	No						Validation	Yes	Yes	Yes		74868	59	10	20	43	8	3	20	381	30	2400944	40.04	212	116883	6	ST50	Australia	Oceania		2015	Porcine		L6	capD
1612	19120451	-	No						Development		Yes	Yes		226974	2	6	7	4	6	3	8	20	31	2249481	40.26	38	192333	5	-	Australia	Oceania		2015	Porcine		L1	capA
1613	19120454	-	No						Development		Yes	Yes		276632	4	42	16	8	46	47	31	382	32	2291182	40.26	39	566780	2	-	Australia	Oceania		2016	Porcine		L3	capA
1614	19120464	-	No						Development	Yes	Yes	Yes		276633	2	7	16	6	4	5	7	24	33	2267518	40.36	82	149004	5	ST9	Australia	Oceania		2016	Porcine		L3	capF
1615	19120465	-	No						Validation				more than > 400 contigs	-	2	7	-	6	-	5	7	-	-	2860206	40.24	1661	6448	127	-	Australia	Oceania		2016	Porcine		L6	-
1616	19120481	-	No						Development		Yes	Yes		276630	6	10	8	9	8	3	8	12	34	2394177	40.17	105	116886	6	-	Australia	Oceania		2016	Porcine		L6	capA
1617	19120483	-	No						Development	Yes	Yes	Yes		276634	7	11	9	10	4	7	8	13	35	2357518	40.2	106	172886	5	ST13	Australia	Oceania		2016	Porcine		L3	capA
1618	19120500	-	No						Development	Yes	Yes	Yes		276635	2	17	9	9	7	3	8	380	36	2279449	40.33	74	191143	5	ST124	Australia	Oceania		2016	Porcine		L3	capA
1619	19120509	-	No						Development	Yes	Yes	Yes		25660	7	11	9	10	47	7	8	383	37	2355859	40.27	130	196372	4	ST13	Australia	Oceania		2017	Porcine		L3	capA
1620	19120523	-	No						Development	Yes				-	22	13	75	29	8	3	31	327	-	2366239	40.21	146	49815	15	ST74	Australia	Oceania		2017	Porcine		L6	capA
1621	19120529	-	No						Development	Yes	Yes	Yes		276627	22	90	8	51	8	3	91	384	38	2381458	40.17	60	192269	5	ST74	Australia	Oceania		2017	Porcine		L6	capA
1622	19120531	-	No						Development	Yes	Yes	Yes		276636	4	29	15	26	11	11	4	58	39	2328142	40.31	109	144226	5	ST58	Australia	Oceania		2017	Porcine		L1	capA
1623	19120540	-	No						Development		Yes	Yes		276637	2	13	13	4	6	8	13	18	40	2199713	40.39	78	243259	3	-	Australia	Oceania		2017	Porcine		L1	capA
1624	19120563	-	No						Development		Yes	Yes		276625	2	17	7	9	7	3	8	124	41	2313238	40.29	117	114175	6	-	Australia	Oceania		2018	Porcine		L3	capA
1625	19120564	-	No						Development		Yes	Yes		276638	2	6	7	4	6	3	8	20	42	2213775	40.36	86	161216	5	-	Australia	Oceania		2018	Porcine		L3	capA
1626	19120614	-	No						Development	Yes	Yes	Yes		276639	6	91	8	9	8	3	31	385	43	2302160	40.22	89	116811	5	ST141	Australia	Oceania		2019	Porcine		L6	capA
1627	19120398	-	No						Development	Yes	Yes	Yes		226872	2	7	81	6	4	5	7	388	44	2276783	40.34	38	127138	6	ST9	Australia	Oceania		2014	Porcine		L3	capA
1628	19120404	-	No						Development	Yes	Yes	Yes		74868	14	10	20	19	45	3	20	389	45	2392078	40.12	95	184241	6	ST50	Australia	Oceania		2015	Porcine		L6	capD
1629	19120450	-	No						Development	Yes	Yes	Yes		276628	58	17	7	8	7	3	8	390	46	2262294	40.32	42	194365	4	ST124	Australia	Oceania		2015	Porcine		L1	capA
1630	19120527	-	No						Development		Yes	Yes		226863	2	6	82	4	6	4	6	391	47	2219045	40.33	60	118350	5	-	Australia	Oceania		2017	Porcine		L3	capA
1631	19120574	-	No						Development	Yes	Yes	Yes		276626	14	10	20	19	8	28	20	167	48	2376548	40.21	136	107976	7	ST50	Australia	Oceania		2018	Porcine		L6	capD
1632	19120577	-	No						Development	Yes	Yes	Yes		152691	22	13	8	29	8	3	31	74	49	2390956	40.21	67	192681	4	ST74	Australia	Oceania		2018	Porcine		L6	capA
1633	19120588	-	No						Development	Yes	Yes	Yes		276625	2	17	7	9	7	63	8	392	50	2282776	40.36	116	110351	6	ST124	Australia	Oceania		2018	Porcine		L3	capA
1676	PM1434	-	No						Development		Yes	Yes		226863	2	6	4	4	6	4	6	7	51	2325169	40.3	24	260875	4	-	Australia	Oceania		2011	Avian	Chicken	L3	capA
1682	PM1330	-	No					Yes, [50]	Development		Yes	Yes		226871	2	6	7	4	6	3	8	20	52	2279254	40.31	44	110155	8	-	Australia	Oceania	Queensland	2009	Avian	Chicken	L3	capA
1683	PM1332	-	No					Yes, [50]	Development		Yes	Yes		226871	2	6	7	4	6	3	8	20	5;52	2277666	40.35	61	87374	9	-	Australia	Oceania	Queensland	2009	Avian	Chicken	L3	capA
1684	PM1333	-	No					Yes, [50]	Development		Yes	Yes		226871	2	6	7	4	6	3	8	20	5;52	2264977	40.34	46	99810	8	-	Australia	Oceania	Queensland	2009	Avian	Chicken	L3	capA
1685	PM1334	-	No					Yes, [50]	Development		Yes	Yes		226871	2	6	7	4	6	3	8	20	5;52	2340985	40.32	30	177889	4	-	Australia	Oceania	Queensland	2009	Avian	Chicken	L3	capA
1686	PM1335	-	No					Yes, [50]	Development		Yes	Yes		226871	2	6	7	4	6	3	8	20	5;52	2320238	40.32	43	109250	8	-	Australia	Oceania	Queensland	2009	Avian	Chicken	L3	capA
1687	PM1336	-	No					Yes, [50]	Development		Yes	Yes		226871	2	6	7	4	6	3	8	20	5;52	2271633	40.32	28	177889	4	-	Australia	Oceania	Queensland	2009	Avian	Chicken	L3	capA
1688	PM1337	-	No					Yes, [50]	Development		Yes	Yes		226871	2	6	7	4	6	3	8	20	5;52	2271878	40.34	42	108378	8	-	Australia	Oceania	Queensland	2009	Avian	Chicken	L3	capA
1689	PM1338	-	No					Yes, [50]	Development		Yes	Yes		226871	2	6	7	4	6	3	8	20	6	2262045	40.32	49	106239	7	-	Australia	Oceania	Queensland	2009	Avian	Chicken	L3	capA
1690	PM1339	-	No					Yes, [50]	Development		Yes			226871	2	6	7	4	6	3	8	20	6	2286715	40.32	39	110155	8	-	Australia	Oceania	Queensland	2009	Avian	Chicken	L3	capA
1691	PM1340	-	No					Yes, [50]	Development		Yes			226871	2	6	7	4	6	3	8	20	6	2289745	40.34	36	170217	6	-	Australia	Oceania	Queensland	2009	Avian	Chicken	L3	capA
1692	PM1342	-	No					Yes, [50]	Development		Yes			226871	2	6	7	4	6	3	8	20	5;52	2308140	40.31	27	193918	5	-	Australia	Oceania	Queensland	2009	Avian	Chicken	L3	capA
1693	PM1343	-	No					Yes, [50]	Development		Yes			226871	2	6	7	4	6	3	8	20	5;52	2273898	40.35	75	69543	12	-	Australia	Oceania	Queensland	2009	Avian	Chicken	L3	capA
1694	PM1344	-	No					Yes, [50]	Development		Yes			226871	2	6	7	4	6	3	8	20	5;52	2289059	40.3	29	191239	5	-	Australia	Oceania	Queensland	2009	Avian	Chicken	L3	capA
1695	PM1345	-	No					Yes, [50]	Development		Yes			226871	2	6	7	4	6	3	8	20	5;52	2278679	40.33	35	113465	7	-	Australia	Oceania	Queensland	2009	Avian	Chicken	L3	capA
1696	PM1346	-	No					Yes, [50]	Development		Yes			226871	2	6	7	4	6	3	8	20	5;52	2327992	40.3	37	110155	7	-	Australia	Oceania	Queensland	2009	Avian	Chicken	L3	capA
1697	PM1347	-	No					Yes, [50]	Development		Yes			226871	2	6	7	4	6	3	8	20	5;52	2322006	40.32	37	148020	6	-	Australia	Oceania	Queensland	2009	Avian	Chicken	L3	capA
1698	PM1350	-	No					Yes, [50]	Development		Yes			226871	2	6	7	4	6	3	8	20	5;52	2275110	40.36	35	177889	5	-	Australia	Oceania	Queensland	2009	Avian	Chicken	L3	capA
1699	PM1351	-	No					Yes, [50]	Development		Yes			226871	2	6	7	4	6	3	8	20	5;52	2278699	40.33	32	153062	6	-	Australia	Oceania	Queensland	2009	Avian	Chicken	L3	capA
1700	PM1352	-	No					Yes, [50]	Development		Yes			226871	2	6	7	4	6	3	8	20	5;52	2277369	40.36	73	73534	10	-	Australia	Oceania	Queensland	2009	Avian	Chicken	L3	capA
1701	PM1353	-	No					Yes, [50]	Development		Yes			226871	2	6	7	4	6	3	8	20	5;52	2261200	40.3	33	147998	6	-	Australia	Oceania	Queensland	2009	Avian	Chicken	L3	capA
1702	PM1354	-	No					Yes, [50]	Development		Yes			226871	2	6	7	4	6	3	8	20	6	2267435	40.35	41	110674	7	-	Australia	Oceania	Queensland	2009	Avian	Chicken	L3	capA
1703	PM1355	-	No					Yes, [50]	Development		Yes			226871	2	6	7	4	6	3	8	20	6	2259955	40.32	42	110539	7	-	Australia	Oceania	Queensland	2009	Avian	Chicken	L3	capA
1704	PM1356	-	No					Yes, [50]	Development		Yes			226871	2	6	7	4	6	3	8	20	6	2292703	40.32	31	147750	6	-	Australia	Oceania	Queensland	2009	Avian	Chicken	L3	capA
1705	PM1357	-	No					Yes, [50]	Development		Yes			226871	2	6	7	4	6	3	8	20	6	2257910	40.34	50	98962	7	-	Australia	Oceania	Queensland	2009	Avian	Chicken	L3	capA
1706	PM1422	-	No					Yes, [50]	Development		Yes			226871	2	6	7	4	6	3	8	20	53	2297884	40.3	32	147726	6	-	Australia	Oceania	Queensland	2010	Avian	Chicken	L3	capA
1707	PM1423	-	No					Yes, [50]	Development		Yes			226871	2	6	7	4	6	3	8	20	53	2223068	40.32	32	142510	5	-	Australia	Oceania	Queensland	2010	Avian	Chicken	L3	capA
1708	PM1424	-	No					Yes, [50]	Development		Yes			226871	2	6	7	4	6	3	8	20	53	2209565	40.34	53	95135	8	-	Australia	Oceania	Queensland	2010	Avian	Chicken	L3	capA
1709	PM1425	-	No					Yes, [50]	Development		Yes			226871	2	6	7	4	6	3	8	20	53	2259988	40.3	30	147780	6	-	Australia	Oceania	Queensland	2010	Avian	Chicken	L3	capA
1710	PM1426	-	No					Yes, [50]	Development		Yes			226871	2	6	7	4	6	3	8	20	53	2212171	40.34	65	80122	10	-	Australia	Oceania	Queensland	2010	Avian	Chicken	L3	capA
1711	PM1427	-	No					Yes, [50]	Development		Yes			226871	2	6	7	4	6	3	8	20	53	2250877	40.33	40	113497	7	-	Australia	Oceania	Queensland	2010	Avian	Chicken	L3	capA
1712	PM1428	-	No					Yes, [50]	Development		Yes			226871	2	6	7	4	6	3	8	20	53	2295434	40.29	38	125685	6	-	Australia	Oceania	Queensland	2010	Avian	Chicken	L3	capA
1713	PM1429	-	No					Yes, [50]	Development		Yes			226871	2	6	7	4	6	3	8	20	53	2324092	40.3	28	177889	5	-	Australia	Oceania	Queensland	2010	Avian	Chicken	L3	capA
1714	PM1430	-	No					Yes, [50]	Development		Yes			226871	2	6	7	4	6	3	8	20	53	2230798	40.31	30	192547	4	-	Australia	Oceania	Queensland	2010	Avian	Chicken	L3	capA
1715	PM1614	-	No					Yes, [50]	Development		Yes			226974	2	6	7	4	6	3	8	20	54	2367435	40.28	59	108031	7	-	Australia	Oceania	Queensland	2012	Avian	Chicken	L1	capA
1716	PM1615	-	No					Yes, [50]	Development		Yes			226974	2	6	7	4	6	3	8	20	54	2426186	40.26	54	110136	7	-	Australia	Oceania	Queensland	2012	Avian	Chicken	L1	capA
1717	PM1634	-	No					Yes, [50]	Development		Yes			226974	2	6	7	4	6	3	8	20	54	2390431	40.24	48	189731	5	-	Australia	Oceania	Queensland	2012	Avian	Chicken	L1	capA
1718	PM1635	-	No					Yes, [50]	Development		Yes			226974	2	6	7	4	6	3	8	20	55	2393275	40.26	60	108028	8	-	Australia	Oceania	Queensland	2012	Avian	Chicken	L1	capA
1719	PM1636	-	No					Yes, [50]	Development		Yes			226974	2	6	7	4	6	3	8	20	54	2397772	40.25	63	95235	9	-	Australia	Oceania	Queensland	2012	Avian	Chicken	L1	capA
1720	PM1637	-	No					Yes, [50]	Development		Yes			226974	2	6	7	4	6	3	8	20	54	2467114	40.23	48	190956	5	-	Australia	Oceania	Queensland	2012	Avian	Chicken	L1	capA
1721	PM1638	-	No					Yes, [50]	Development		Yes			226974	2	6	7	4	6	3	8	20	54	2436626	40.26	51	177890	6	-	Australia	Oceania	Queensland	2012	Avian	Chicken	L1	capA
1722	PM1639	-	No					Yes, [50]	Development		Yes			226974	2	6	7	4	6	3	8	20	54	2454979	40.21	60	108089	8	-	Australia	Oceania	Queensland	2012	Avian	Chicken	L1	capA
1723	PM1641	-	No					Yes, [50]	Development		Yes			226974	2	6	7	4	6	3	8	20	54	2390910	40.25	56	124764	6	-	Australia	Oceania	Queensland	2012	Avian	Chicken	L1	capA
1724	PM1643	-	No					Yes, [50]	Development		Yes			226974	2	6	7	4	6	3	8	20	54	2371540	40.29	54	125681	6	-	Australia	Oceania	Queensland	2012	Avian	Chicken	L1	capA
1725	PM1644	-	No					Yes, [50]	Development		Yes			226974	2	6	7	4	6	3	8	20	54	2426290	40.25	62	110136	8	-	Australia	Oceania	Queensland	2012	Avian	Chicken	L1	capA
1726	PM1645	-	No					Yes, [50]	Development		Yes			226974	2	6	7	4	6	3	8	20	54	2445594	40.24	56	123578	6	-	Australia	Oceania	Queensland	2012	Avian	Chicken	L1	capA
1727	PM1646	-	No					Yes, [50]	Development		Yes			226974	2	6	7	4	6	3	8	20	54	2396030	40.28	75	88080	11	-	Australia	Oceania	Queensland	2012	Avian	Chicken	L1	-
1728	PM1647	-	No					Yes, [50]	Development		Yes			226974	2	6	7	4	6	3	8	20	54	2391766	40.27	58	121919	7	-	Australia	Oceania	Queensland	2012	Avian	Chicken	L1	capA
1729	PM1649	-	No					Yes, [50]	Development		Yes			226974	2	6	7	4	6	3	8	20	54	2403209	40.26	57	177890	5	-	Australia	Oceania	Queensland	2012	Avian	Chicken	L1	capA
1730	PM1650	-	No					Yes, [50]	Development		Yes			226974	2	6	7	4	6	3	8	20	54	2419715	40.24	52	190956	5	-	Australia	Oceania	Queensland	2012	Avian	Chicken	L1	capA
1731	PM1651	-	No					Yes, [50]	Development		Yes			226974	2	6	7	4	6	3	8	20	55	2388171	40.27	52	191044	5	-	Australia	Oceania	Queensland	2012	Avian	Chicken	L1	capA
1732	PM1707	-	No					Yes, [50]	Development		Yes			226974	2	6	7	4	6	3	8	20	54	2400190	40.26	63	107843	9	-	Australia	Oceania	Queensland	2013	Avian	Chicken	L1	capA
1733	PM1708	-	No					Yes, [50]	Development		Yes			226974	2	6	7	4	6	3	8	20	54	2449559	40.26	56	189539	6	-	Australia	Oceania	Queensland	2013	Avian	Chicken	L1	capA
1734	PM1709	-	No					Yes, [50]	Development		Yes			226974	2	6	7	4	6	3	8	20	54	2369209	40.27	58	108006	8	-	Australia	Oceania	Queensland	2013	Avian	Chicken	L1	capA
1735	PM1710	-	No					Yes, [50]	Development		Yes			226974	2	6	7	4	6	3	8	20	54	2388306	40.26	56	124756	6	-	Australia	Oceania	Queensland	2013	Avian	Chicken	L1	capA
1736	PM1711	-	No					Yes, [50]	Development		Yes			226974	2	6	7	4	6	3	8	20	56	2466655	40.27	81	103624	9	-	Australia	Oceania	Queensland	2013	Avian	Chicken	L1	capA
1737	PM1754	-	No					Yes, [50]	Development		Yes			226974	2	6	7	4	6	3	8	20	57	2379485	40.26	72	96845	9	-	Australia	Oceania	Queensland	2013	Avian	Chicken	L1	capA
1738	PM1756	-	No					Yes, [50]	Development		Yes			226974	2	6	7	4	6	3	8	20	57	2380834	40.29	61	108026	8	-	Australia	Oceania	Queensland	2013	Avian	Chicken	L1	capA
1739	PM1757	-	No					Yes, [50]	Development		Yes			226974	2	6	7	4	6	3	8	20	54	2414167	40.25	50	190956	4	-	Australia	Oceania	Queensland	2013	Avian	Chicken	L1	capA
1740	PM1758	-	No					Yes, [50]	Development		Yes			226974	2	6	7	4	6	3	8	20	54	2415728	40.29	59	189740	5	-	Australia	Oceania	Queensland	2013	Avian	Chicken	L1	capA
1741	PM1759	-	No					Yes, [50]	Development		Yes			226974	2	6	7	4	6	3	8	20	58	2433305	40.28	54	124749	7	-	Australia	Oceania	Queensland	2013	Avian	Chicken	L1	capA
1742	PM1760	-	No					Yes, [50]	Development		Yes			226974	2	6	7	4	6	3	8	20	54	2383604	40.28	94	81844	12	-	Australia	Oceania	Queensland	2013	Avian	Chicken	-	-
1743	PM1761	-	No					Yes, [50]	Development		Yes	Yes		226974	2	6	7	4	6	3	8	20	54	2408223	40.25	53	124453	6	-	Australia	Oceania	Queensland	2013	Avian	Chicken	L1	capA
1744	PM1762	-	No					Yes, [50]	Development		Yes	Yes		226974	2	6	7	4	6	3	8	20	54	2409157	40.24	56	110136	7	-	Australia	Oceania	Queensland	2013	Avian	Chicken	L1	capA
1745	PM1763	-	No					Yes, [50]	Development		Yes	Yes		226974	2	6	7	4	6	3	8	20	54	2401140	40.26	55	121792	6	-	Australia	Oceania	Queensland	2013	Avian	Chicken	L1	capA
1746	PM1764	-	No					Yes, [50]	Development		Yes	Yes		226974	2	6	7	4	6	3	8	20	54	2393849	40.28	66	110136	7	-	Australia	Oceania	Queensland	2013	Avian	Chicken	L1	capA
1747	PM1765	-	No					Yes, [50]	Development		Yes	Yes		226974	2	6	7	4	6	3	8	20	54	2412767	40.24	62	107770	9	-	Australia	Oceania	Queensland	2013	Avian	Chicken	L1	capA
1748	PM1766	-	No					Yes, [50]	Development		Yes	Yes		226871	2	6	7	4	6	3	8	20	59	2309826	40.34	48	109239	8	-	Australia	Oceania	Queensland	2009	Avian	Chicken	L3	capA
1749	PM1767	-	No					Yes, [50]	Development		Yes	Yes		226871	2	6	7	4	6	3	8	20	60	2321884	40.29	33	110155	8	-	Australia	Oceania	Queensland	2009	Avian	Chicken	L3	capA
1750	PM1768	-	No					Yes, [50]	Development		Yes	Yes		226871	2	6	7	4	6	3	8	20	5;52	2244407	40.51	169	26019	27	-	Australia	Oceania	Queensland	2009	Avian	Chicken	L3	-
1751	PM1779	-	No					Yes, [50]	Development		Yes	Yes		226974	2	6	7	4	6	3	8	20	54	2452063	40.26	87	80342	12	-	Australia	Oceania	Queensland	2013	Avian	Chicken	L1	capA
1791	17BRD-054	-	No						Development	Yes	Yes	Yes		276640	2	2	2	2	2	2	92	396	61	2281597	40.2	21	556843	2	ST2	Australia	Oceania	Victoria	2014	Bovine		L3	capA
1792	19BRD-039	-	No						Development	Yes	Yes	Yes		276641	2	17	7	9	4	3	8	398	62	2320047	40.24	32	257069	3	ST124	Australia	Oceania	Queensland	2019	Bovine		L3	capA
1793	19BRD-095	-	No						Development	Yes	Yes	Yes		180538	2	93	7	4	4	3	8	397	63	2424238	40.2	107	118519	6	ST124	Australia	Oceania	New South Wales	2019	Bovine		L3	capA
1794	PM1582	-	No						Development		Yes	Yes		226877	1	5	10	84	1	45	74	451	64	2460971	40.37	24	236623	3	-	Australia	Oceania	Queensland	2011	Avian	Layer	L3	capA
1795	PM1845	-	No						Development	Yes	Yes	Yes		226876	4	5	2	5	5	3	5	8	65;67	2402153	40.29	50	102137	9	ST8	Australia	Oceania	Queensland	2014	Avian	Layer	L3	capA
1796	PM1846	-	No						Development	Yes	Yes	Yes		226876	4	5	2	5	5	3	5	8	66	2319236	40.29	55	77084	9	ST8	Australia	Oceania	Queensland	2014	Avian	Layer	L3	capA
1797	PM1847	-	No						Development	Yes	Yes	Yes		226876	4	5	2	5	5	3	5	8	65;67	2340115	40.29	41	154114	5	ST8	Australia	Oceania	Queensland	2014	Avian	Layer	L3	capA
1798	PM1848	-	No						Development	Yes	Yes	Yes		226876	4	5	2	5	5	3	5	8	65;67	2359819	40.28	38	119221	7	ST8	Australia	Oceania	Queensland	2014	Avian	Layer	L3	capA
1799	PM1849	-	No						Development	Yes	Yes	Yes		226876	4	5	2	5	5	3	5	8	65;67	2429649	40.3	26	164025	5	ST8	Australia	Oceania	Queensland	2014	Avian	Layer	L3	capA
1800	PM1850	-	No						Development	Yes	Yes	Yes		226876	4	5	2	5	5	3	5	8	65;67	2404381	40.28	38	124216	6	ST8	Australia	Oceania	Queensland	2014	Avian	Layer	L3	capA
1801	PM1851	-	No						Development	Yes	Yes	Yes		226876	4	5	2	5	5	3	5	8	65;67	2392773	40.3	38	119221	7	ST8	Australia	Oceania	Queensland	2014	Avian	Layer	L3	capA
1802	PM1852	-	No						Development	Yes	Yes	Yes		226876	4	5	2	5	5	3	5	8	65;67	2541488	40.3	32	140465	6	ST8	Australia	Oceania	Queensland	2014	Avian	Layer	L3	capA
1803	PM1853	-	No						Development	Yes	Yes	Yes		226876	4	5	2	5	5	3	5	8	67	2535081	40.29	28	138369	6	ST8	Australia	Oceania	Queensland	2014	Avian	Layer	L3	capA
1804	PM1855	-	No						Development	Yes	Yes	Yes		226876	4	5	2	5	5	3	5	8	65;67	2384856	40.35	56	90229	9	ST8	Australia	Oceania	Queensland	2014	Avian	Layer	L3	-
1805	PM2248	-	No						Development		Yes	Yes		226871	2	6	7	4	6	3	8	20	68	2244917	40.31	20	300893	3	-	Australia	Oceania	Queensland	2016	Avian	Layer	L3	capA
1806	PM2290	-	No						Development		Yes	Yes		226863	2	6	4	4	6	4	6	7	69	2261805	40.31	31	192397	5	-	Australia	Oceania	Queensland	2016	Avian	Layer	L3	capA
1807	PM2356	-	No						Development		Yes	Yes		226878	2	6	7	4	6	3	8	20	70	2249215	40.32	29	126221	5	-	Australia	Oceania	Queensland	2017	Avian	Layer	L3	capA
1808	PM2269	-	No						Development	Yes	Yes	Yes		226872	2	7	5	6	4	5	7	9	71	2269596	40.29	24	193199	5	ST9	Australia	Oceania	Queensland	2016	Avian	Layer	L3	capA
1809	PM2305	-	No						Development	Yes	Yes	Yes		226872	2	7	5	6	4	5	7	9	72;73;74;76	2210632	40.33	24	220095	4	ST9	Australia	Oceania	Queensland	2016	Avian	Layer	L3	capA
1810	PM2369	-	No						Development		Yes	Yes		226872	2	7	5	6	4	5	7	9	72;73;74;76	2250528	40.35	40	111259	7	ST9	Australia	Oceania	Queensland	2017	Avian	Layer	L3	capA
1811	PM2383	-	No						Development		Yes	Yes		226872	2	7	5	6	4	5	7	9	73	2261777	40.48	148	37267	20	ST9	Australia	Oceania	Queensland	2017	Avian	Layer	L3	-
1812	PM2384	-	No						Development		Yes	Yes		226872	2	7	5	6	4	5	7	9	74	2219824	40.54	150	35400	19	ST9	Australia	Oceania	Queensland	2017	Avian	Layer	-	-
1813	PM2385	-	No						Development		Yes	Yes		226872	2	7	5	6	4	5	7	9	72;73;74;76	2208815	40.47	105	46365	14	ST9	Australia	Oceania	Queensland	2017	Avian	Layer	L3	-
1814	PM2386	-	No						Development		Yes	Yes		226872	2	7	5	6	4	5	7	9	72;73;74;76	2297283	40.4	63	89021	10	ST9	Australia	Oceania	Queensland	2017	Avian	Layer	L3	capA
1815	PM2387	-	No						Development		Yes	Yes		226872	2	7	5	6	4	5	7	9	72;73;74;76	2292891	40.56	138	34863	19	ST9	Australia	Oceania	Queensland	2017	Avian	Layer	L3	-
1816	PM2388	-	No						Development		Yes	Yes		226872	2	7	5	6	4	5	7	9	72;73;74;76	2255558	40.56	184	26798	27	ST9	Australia	Oceania	Queensland	2017	Avian	Layer	-	-
1817	PM2389	-	No						Development		Yes	Yes		226872	2	7	5	6	4	5	7	9	75	2258758	40.44	108	53046	15	ST9	Australia	Oceania	Queensland	2017	Avian	Layer	L3	-
1818	PM2390	-	No						Validation	Yes	Yes	Yes		226872	2	7	5	6	4	5	7	9	76	2209506	40.61	220	20554	34	ST9	Australia	Oceania	Queensland	2017	Avian	Layer	-	-
1819	PM2391	-	No						Validation	Yes	Yes	Yes		226872	2	7	5	6	4	5	7	9	72;73;74;76	2211294	40.56	201	24541	31	ST9	Australia	Oceania	Queensland	2017	Avian	Layer	L3	-
1820	PM2398	-	No						Development		Yes	Yes		226872	2	7	5	6	4	5	7	9	72;73;74;76	2408730	40.36	20	193178	3	ST9	Australia	Oceania	Queensland	2018	Avian	Layer	L3	capA
1821	PM2401	-	No						Development		Yes	Yes		226872	2	7	5	6	4	5	7	9	77	2385853	40.35	20	193178	4	ST9	Australia	Oceania	Queensland	2018	Avian	Layer	L3	capA
1822	PM2445	-	No						Development		Yes	Yes		226872	2	7	5	6	4	5	7	9	78	2407622	40.35	21	193178	5	ST9	Australia	Oceania	Queensland	2018	Avian	Layer	L3	capA
1823	PM2470	-	No						Development		Yes	Yes		226872	2	7	5	6	4	5	7	9	79	2350259	40.36	19	194776	3	ST9	Australia	Oceania	Queensland	2019	Avian	Layer	L3	capA
1824	PM2585	-	No						Development		Yes	Yes		226872	2	7	5	6	4	5	7	9	80	2367690	40.37	20	194776	3	ST9	Australia	Oceania	Queensland	2019	Avian	Layer	L3	capA
1825	PM2586	-	No						Development	Yes	Yes	Yes		226872	2	7	5	6	4	5	7	9	80	2257123	40.32	21	193178	3	ST9	Australia	Oceania	Queensland	2019	Avian	Layer	L3	capA
1826	PM2587	-	No						Development	Yes	Yes	Yes		226872	2	7	5	6	4	5	7	9	80	2451601	40.32	19	193178	4	ST9	Australia	Oceania	Queensland	2019	Avian	Layer	L3	capA
1841	SDHB_IVRI	-	No						Development	Yes	Yes	Yes		25667	23	37	21	17	4	2	17	122	81	2431281	40.71	62	194634	5	ST122	India	Asia	ICAR-IVRI,Bareilly	2020	Other	Spotted deer	L2	capB
1987	PM204	-	No						Development		Yes	Yes		226871	2	6	7	4	6	3	8	20	82;83	2232586	40.3	25	266555	4	-	Australia	Oceania	Queensland	1994	Avian	Chicken	L3	capA
1988	PM205	-	No						Development		Yes	Yes		226871	2	6	7	4	6	3	8	20	82;83	2288937	40.31	40	118430	7	-	Australia	Oceania	Queensland	1994	Avian	Chicken	L3	capA
1989	PM206	-	No						Development		Yes	Yes		226871	2	6	7	4	6	3	8	20	83	2212938	40.32	30	300773	3	-	Australia	Oceania	Queensland	1994	Avian	Chicken	L3	capA
1990	PM207	-	No						Development		Yes	Yes		226871	2	6	7	4	6	3	8	20	82;83	2233951	40.31	34	126058	6	-	Australia	Oceania	Queensland	1994	Avian	Chicken	L3	capA
1991	PM208	-	No						Development		Yes	Yes		226871	2	6	7	4	6	3	8	20	82;83	2311209	40.32	45	96729	9	-	Australia	Oceania	Queensland	1994	Avian	Chicken	L3	capA
1992	PM209	-	No						Development		Yes	Yes		226871	2	6	7	4	6	3	8	20	84	2262617	40.31	32	177889	5	-	Australia	Oceania	Queensland	1994	Avian	Chicken	L3	capA
1993	PM210	-	No						Development		Yes	Yes		226871	2	6	7	4	6	3	8	20	84	2366242	40.29	29	192065	5	-	Australia	Oceania	Queensland	1994	Avian	Chicken	L3	capA
1994	PM211	-	No						Development		Yes	Yes		226871	2	6	7	4	6	3	8	20	84	2223568	40.3	27	192065	4	-	Australia	Oceania	Queensland	1994	Avian	Chicken	L3	capA
1995	PM212	-	No						Development		Yes	Yes		226871	2	6	7	4	6	3	8	20	82;83	2260869	40.31	30	256190	4	-	Australia	Oceania	Queensland	1994	Avian	Chicken	L3	capA
1996	PM213	-	No						Development		Yes	Yes		226871	2	6	7	4	6	3	8	20	82;83	2246457	40.32	35	163300	5	-	Australia	Oceania	Queensland	1994	Avian	Chicken	L3	capA
1997	PM214	-	No						Development		Yes	Yes		226871	2	6	7	4	6	3	8	20	82;83	2235058	40.31	32	163300	5	-	Australia	Oceania	Queensland	1994	Avian	Chicken	L3	capA
1998	PM980	-	No						Development		Yes	Yes		226871	2	6	7	4	6	3	8	20	13	2259771	40.3	26	238904	4	-	Australia	Oceania	Queensland	2002	Avian	Chicken	L3	capA
1999	PM981	-	No						Development		Yes	Yes		226871	2	6	7	4	6	3	8	20	13	2280310	40.31	33	153062	6	-	Australia	Oceania	Queensland	2002	Avian	Chicken	L3	capA
2000	PM982	-	No						Development		Yes	Yes		226871	2	6	7	4	6	3	8	20	13	2267691	40.3	30	147727	6	-	Australia	Oceania	Queensland	2002	Avian	Chicken	L3	capA
2001	PM983	-	No						Development		Yes			226871	2	6	7	4	6	3	8	20	13	2247742	40.33	50	110134	8	-	Australia	Oceania	Queensland	2002	Avian	Chicken	L3	capA
2002	PM984	-	No						Development		Yes			226871	2	6	7	4	6	3	8	20	13	2303128	40.28	38	110134	8	-	Australia	Oceania	Queensland	2002	Avian	Chicken	L3	capA
2003	PM1775	-	No						Development		Yes			226872	2	7	5	6	4	5	7	9	85	2273944	40.3	32	124612	6	ST9	Australia	Oceania	Queensland	2013	Avian	Chicken	L3	capA
2004	PM1776	-	No						Development		Yes			226872	2	7	5	6	4	5	7	9	86	2286743	40.3	31	179385	5	ST9	Australia	Oceania	Queensland	2013	Avian	Chicken	L3	capA
2005	PM1777	-	No						Development	Yes	Yes			226872	2	7	5	6	4	5	7	9	86	2294644	40.29	29	137484	6	ST9	Australia	Oceania	Queensland	2013	Avian	Chicken	L3	capA
2006	PM1778	-	No						Development		Yes			226872	2	7	5	6	4	5	7	9	87	2286985	40.36	29	138149	5	ST9	Australia	Oceania	Queensland	2013	Avian	Chicken	L3	capA
2007	PM1947	-	No						Development	Yes	Yes			226872	2	7	5	6	4	5	7	9	88	2238359	40.34	29	145462	3	ST9	Australia	Oceania	Queensland	2014	Avian	Chicken	L3	capA
2008	PM1948	-	No						Development		Yes			226872	2	7	5	6	4	5	7	9	89	2223992	40.35	32	122865	6	ST9	Australia	Oceania	Queensland	2014	Avian	Chicken	L3	capA
2009	PM1949	-	No						Development	Yes	Yes			226872	2	7	5	6	4	5	7	9	90	2285332	40.29	40	110160	7	ST9	Australia	Oceania	Queensland	2014	Avian	Chicken	L3	capA
2010	PM2142	-	No						Development	Yes	Yes			226872	2	7	5	6	4	5	7	9	91	2268819	40.29	31	158068	4	ST9	Australia	Oceania	Queensland	2015	Avian	Chicken	L3	capA
2011	PM2232	-	No						Development	Yes	Yes			226872	2	7	5	6	4	5	7	9	92	2293810	40.29	28	192922	5	ST9	Australia	Oceania	Queensland	2016	Avian	Chicken	L3	capA
2012	PM2233	-	No						Development	Yes	Yes			226874	2	7	5	6	4	5	7	9	93	2337858	40.24	35	129948	6	ST9	Australia	Oceania	Queensland	2016	Avian	Chicken	L3	capA
2013	PM2234	-	No						Development	Yes	Yes			226874	2	7	5	6	4	5	7	9	93	2343511	40.28	35	110160	7	ST9	Australia	Oceania	Queensland	2016	Avian	Chicken	L3	capA
2014	PM2235	-	No						Development	Yes	Yes			226872	2	7	5	6	4	5	7	9	94	2375559	40.31	27	137484	4	ST9	Australia	Oceania	Queensland	2016	Avian	Chicken	L3	capA
2015	PM2236	-	No						Development	Yes	Yes			226872	2	7	5	6	4	5	7	9	94	2280539	40.3	32	122693	7	ST9	Australia	Oceania	Queensland	2016	Avian	Chicken	L3	capA
2016	PM2237	-	No						Development	Yes	Yes			226872	2	7	5	6	4	5	7	9	95	2408890	40.28	40	109273	7	ST9	Australia	Oceania	Queensland	2016	Avian	Chicken	L3	capA
2017	PM2238	-	No						Development	Yes	Yes			226872	2	7	5	6	4	5	7	9	95	2365234	40.32	27	192916	4	ST9	Australia	Oceania	Queensland	2016	Avian	Chicken	L3	capA
2018	PM2239	-	No						Development	Yes	Yes			226875	2	7	5	6	4	5	7	9	96	2269211	40.29	34	137484	5	ST9	Australia	Oceania	Queensland	2016	Avian	Chicken	L3	capA
2019	PM2240	-	No						Development	Yes	Yes			226875	2	7	5	6	4	5	7	9	97	2308951	40.29	29	129949	6	ST9	Australia	Oceania	Queensland	2016	Avian	Chicken	L3	capA
2020	PM2182	-	No					Yes, [52]	Development		Yes			219601	5	8	6	7	1	6	8	10	98	2278818	40.5	157	33987	21	-	Australia	Oceania	Western Australia	2015	Other	Squirrel glider	-	-
2021	PM2183	-	No					Yes, [52]	Development		Yes			219601	5	8	6	7	1	6	8	10	99	2331908	40.32	22	240523	3	-	Australia	Oceania	Western Australia	2015	Other	Squirrel glider	L4	-
2022	PM2184	-	No					Yes, [52]	Development		Yes			219601	5	8	6	7	1	6	8	10	100	2300732	40.33	31	163226	5	-	Australia	Oceania	Western Australia	2015	Other	Squirrel glider	L4	-
2023	PM2185	-	No					Yes, [52]	Development		Yes			219601	5	8	6	7	1	6	8	10	100	2307582	40.33	26	293236	3	-	Australia	Oceania	Western Australia	2015	Other	Squirrel glider	L4	-
2024	PM2187	-	No					Yes, [52]	Development		Yes			219601	5	8	6	7	1	6	8	10	101	2299117	40.31	27	163226	4	-	Australia	Oceania	Western Australia	2016	Other	Squirrel glider	L4	-
2026	PM2346	-	No					Yes, [52]	Development	Yes	Yes			226866	2	7	16	6	4	5	7	24	102	2246463	40.59	175	25104	26	ST9	Australia	Oceania	Western Australia	2017	Other	Woylie	L3	-
2027	PM2188	-	No					Yes, [52]	Development		Yes			219601	5	8	6	7	1	6	8	10	100	2326101	40.33	27	240523	5	-	Australia	Oceania	Western Australia	2016	Other	Squirrel glider	L4	-
2028	PM2189	-	No					Yes, [52]	Development		Yes			219601	5	8	6	7	1	6	8	10	100	2344729	40.34	24	226009	4	-	Australia	Oceania	Western Australia	2016	Other	Squirrel glider	L4	-
2029	PM2190	-	No					Yes, [52]	Development		Yes			219601	5	8	6	7	1	6	8	10	100	2289777	40.52	154	30733	25	-	Australia	Oceania	Western Australia	2016	Other	Squirrel glider	-	-
2030	PM2191	-	No					Yes, [52]	Development		Yes			219601	5	8	6	7	1	6	8	10	103	2364005	40.33	27	163226	5	-	Australia	Oceania	Western Australia	2016	Other	Squirrel glider	L4	-
2031	PM2194	-	No					Yes, [52]	Development		Yes			219601	5	8	6	7	1	6	8	10	104	2317832	40.33	116	36268	19	-	Australia	Oceania	Western Australia	2016	Other	Rufous bettong	-	-
2032	PM2192	-	No					Yes, [52]	Development		Yes			219601	5	8	6	7	1	6	8	10	100	2408881	40.32	28	200535	4	-	Australia	Oceania	Western Australia	2016	Other	Squirrel glider	L4	-
2033	PM2193	-	No					Yes, [52]	Development		Yes			219601	5	8	6	7	1	6	8	10	105	2284740	40.52	176	28240	27	-	Australia	Oceania	Western Australia	2016	Other	Woylie	-	-
2189	69T	-	No						Validation		Yes			276642	27	15	17	28	20	21	33	173	106	2344700	40.05	284	55880	14	-	Sweden	Europe		2000	Bovine	Calf	L3	capA
2190	W22_2894-7	-	No						Development		Yes			263102	2	7	26	54	4	5	7	455	107	2295481	40.36	1	2295481	1	-	New Zealand	Oceania	South Island	2022	Porcine		L3	capA
2197	Pm70	multocida	No						Development	Yes	Yes			25656	2	7	5	6	4	5	7	9	108	2257487	40.4	1	2257487	1	ST9	Unknown	Unknown		1995	Avian	Chicken	L3	capF
2198	Anand1_poultry	gallicida	No						Validation				Eliminated. Reason: many frameshifted proteins according to RefSeq	-	21	15	17	28	20	21	82	338	-	2273854	40.22	489	17120	36	ST131	India	Asia			Avian		L3	-
2199	Anand1_goat	multocida	No						Validation				Eliminated. Reason: many frameshifted proteins according to RefSeq	101140	21	33	26	72	17	3	42	282	-	2285382	40.52	349	21172	32	-	India	Asia			Ovine		-	-
2200	36950	-	No						Development		Yes			25657	26	11	9	10	4	7	8	79	109	2349518	40.44	1	2349518	1	ST13	Unknown	Unknown		Unknown	Bovine		L3	capA
2201	HN06	multocida	No						Development	Yes	Yes			25662	14	10	20	19	8	3	20	50	110	2407578	40.24	2	2402218	1	ST50	Unknown	Unknown		Unknown	Porcine		L6	capD
2202	a	multocida	No						Development	Yes	Yes			25661	22	13	8	29	8	3	31	74	111	2378127	40.29	1	2378127	1	ST74	Unknown	Unknown		Unknown	Porcine		L6	capA
2203	P52VAC	multocida	No					Yes, [51]	Validation	Yes				82647	23	37	21	17	4	2	17	122	-	2273366	40.42	209	36108	18	ST122	India	Asia		Unknown	Bovine		L2	-
2204	VTCCBAA264	multocida	No					Yes, [51]	Development	Yes				81873	23	37	21	17	4	2	17	122	-	2280332	40.47	78	65447	10	ST122	India	Asia		Unknown	Bovine		-	capB
2205	X73	gallicida	No						Development	Yes	Yes			25659	4	24	25	25	11	2	21	60	112	2266799	40.33	1	2266799	1	ST158	Unknown	Unknown		Unknown	Avian		L1	capA
2206	P1059	gallicida	No						Development	Yes	Yes			25658	4	5	2	5	5	3	5	8	113	2307912	40.26	1	2307912	1	ST8	USA	North America		1962	Avian	Turkey	L3	capA
2207	1500E	-	No						Validation	Yes				-	26	11	9	10	4	7	8	79	-	2210576	40.25	265	16026	46	ST13	UK	Europe		Unknown	Bovine		L3	capA
2208	P1933	-	No						Validation	Yes	Yes			25666	7	11	40	10	4	7	8	80	114	2441686	40.25	269	21401	35	ST13	UK	Europe		2004	Bovine		L3	capA
2209	2000	-	No						Validation	Yes				25664	26	11	9	10	4	7	8	79	-	2210534	40.25	261	15687	49	ST13	UK	Europe		Unknown	Bovine		L3	capA
2211	RIIF	-	No						Validation	Yes				25656	16	7	5	6	4	5	7	339	-	2195634	40.32	243	17182	43	ST9	UK	Europe		Unknown	Ovine		L3	capF
2212	1500C	-	No					Yes, [51]	Validation					25663	23	37	21	17	4	2	17	122	-	2274086	40.44	350	12488	56	ST122	UK	Europe		Unknown	Bovine		-	-
2213	P1062	multocida	No						Development	Yes	Yes			25660	7	11	40	10	4	7	8	80	116	2699012	40.3	1	2699012	1	ST13	USA	North America		Unknown	Bovine		L3	capA
2214	PMTB	multocida	No					Yes, [51]	Development					-	23	-	21	17	-	2	17	-	-	2203419	40.44	8	536136	2	-	Malaysia	Asia		Unknown	Bovine		L2	capB
2215	93002	-	No						Validation	Yes				25664	26	11	9	10	4	7	8	79	-	2195908	40.35	317	14178	50	ST13	Sri Lanka	Asia		Unknown	Bovine		L3	-
2216	HB03	multocida	No						Development	Yes	Yes			74855	7	11	9	10	4	7	8	13	117	2307684	40.36	1	2307684	1	ST13	Unknown	Unknown		Unknown	Porcine		L3	capA
2217	strain 2213	-	No						Development		Yes	Yes		-	23	37	21	17	4	2	17	122	118	2303803	40.39	33	290912	3	ST122	India	Asia		2012	Bovine		L2	capB
2218	strain 3213	-	No					Yes, [51]	Development		Yes	Yes		25667	23	37	21	17	4	2	17	122	119	2301910	40.38	31	290724	3	ST122	India	Asia		2012	Bovine		L2	capB
2219	ATCC 43137	-	No						Development		Yes	Yes		74853	7	11	9	10	4	7	8	13	120;810	2271840	40.35	1	2271840	1	ST13	Unknown	Unknown		Unknown	Unknown		L3	capA
2220	OH1905	-	No						Development		Yes	Yes		74856	6	19	12	18	5	13	17	31	121	2271688	40.45	1	2271688	1	-	Unknown	Unknown		Unknown	Unknown		L4	capA
2221	PVAcc	multocida	No					Yes, [51]	Development	Yes	Yes	Yes		81873	23	37	21	17	4	2	17	122	122;127	2351970	40.34	38	289467	3	ST122	Pakistan	Asia		2011	Unknown		L2	capB
2222	V1	multocida	No					Yes, [51]	Development	Yes	Yes	Yes		81873	23	37	21	17	4	2	17	122	122;127	2348747	40.33	27	289395	3	ST122	Pakistan	Asia		2011	Bovine		L2	capB
2223	TX1	multocida	No					Yes, [51]	Development	Yes	Yes	Yes		81873	23	37	21	17	4	2	17	122	123	2409984	40.34	35	289440	3	ST122	Pakistan	Asia		2012	Bovine		L2	capB
2224	Islm	multocida	No					Yes, [51]	Development	Yes	Yes	Yes		81873	23	37	21	17	4	2	17	122	122;127	2349312	40.33	32	289467	3	ST122	Pakistan	Asia		2011	Bovine		L2	capB
2225	THA	multocida	No					Yes, [51]	Development	Yes	Yes	Yes		25667	23	37	21	17	4	2	17	122	124	2299006	40.38	29	289958	3	ST122	Thailand	Asia		2006	Bovine		L2	capB
2226	Pesh	multocida	No					Yes, [51]	Development	Yes	Yes	Yes		81873	23	37	21	17	4	2	17	122	122;127	2350200	40.33	32	289467	3	ST122	Pakistan	Asia		2011	Bovine		L2	capB
2227	THD	multocida	No					Yes, [51]	Development	Yes	Yes	Yes		25667	23	37	21	17	4	2	17	122	125	2298105	40.38	28	289367	3	ST122	Thailand	Asia		2009	Bovine		L2	capB
2228	THF	multocida	No					Yes, [51]	Development	Yes	Yes	Yes		81874	23	37	21	17	4	2	17	122	126	2298035	40.38	28	290056	3	ST122	Thailand	Asia		2011	Bovine		L2	capB
2229	Faisal	multocida	No					Yes, [51]	Development	Yes	Yes			81873	23	37	21	17	4	2	17	122	127	2358272	40.34	52	265074	4	ST122	Pakistan	Asia		2011	Bovine		L2	capB
2230	ATTK	multocida	No					Yes, [51]	Development	Yes	Yes			81873	23	37	21	17	4	2	17	122	128	2352815	40.35	44	265021	4	ST122	Pakistan	Asia		2010	Bovine		L2	capB
2231	Karachi	multocida	No					Yes, [51]	Development	Yes	Yes			81873	23	37	21	17	4	2	17	122	122;127	2368837	40.31	71	289467	3	ST122	Pakistan	Asia		2011	Bovine		L2	capB
2232	BUKK	multocida	No						Development	Yes	Yes			81873	23	37	21	17	4	2	17	122	129	2363418	40.41	37	289440	3	ST122	Pakistan	Asia		2008	Bovine		L2	capB
2233	SMC1	-	No						Development	Yes	Yes			74849	3	4	3	38	4	2	30	128	130	2276171	40.27	23	202696	3	ST128	Malaysia	Asia		2015	Human		L3	capA
2234	GX-Pm	-	No						Development				Eliminated. Reason: many frameshifted proteins according to RefSeq	276643	-	33	85	-	17	-	20	-	-	2292328	40.3	8	2275758	1	-	China	Asia		2011	Avian		L1	capA
2235	PMTB2.1	multocida	No						Development	Yes	Yes			74848	21	33	26	2	17	20	35	201	131	2315138	40.32	1	2315138	1	ST129	Unknown	Unknown		Unknown	Bovine		L1	capA
2236	HB02	septica	No						Development	Yes	Yes			74848	21	33	26	2	17	20	20	129	132	2213604	40.27	46	139314	7	ST129	China	Asia		2010	Avian		L1	capA
2238	HB01	multocida	No						Development	Yes	Yes			74854	26	11	9	10	4	7	8	79	134	2416068	40.31	1	2416068	1	ST13	China	Asia		2010	Bovine		L3	capA
2239	HN141014	multocida	No						Development	Yes	Yes			74848	21	33	26	2	17	20	20	129	135	2310077	40.4	1	2310077	1	ST129	China	Asia		2014	Avian		L1	capA
2240	ATCC 11039	multocida	No						Development	Yes	Yes			25659	4	24	25	25	11	2	21	60	136	2270827	40.34	18	525362	2	ST158	Unknown	Unknown		1955	Avian		L1	capA
2241	DY120818	multocida	No						Development	Yes	Yes			74848	21	33	26	2	17	20	20	129	137	2283138	40.28	15	358440	3	ST129	China	Asia		2012	Avian		L1	capA
2242	RCAD0276	multocida	No						Development	Yes	Yes			74848	21	33	26	2	17	20	20	129	138	2216788	40.27	15	530189	2	ST129	China	Asia		2015	Avian		L1	capA
2243	ATCC 1662	multocida	No						Development		Yes			74844	15	26	2	22	13	2	23	53	139	2267908	40.33	15	532880	2	-	Unknown	Unknown		1955	Avian		L3	-
2244	ATCC 2095	multocida	No						Development		Yes			74846	25	4	3	44	4	2	4	159	140;632	2317801	40.23	15	538421	2	-	Unknown	Unknown		1962	Avian		L5	capA
2245	ATCC 1702	multocida	No						Development	Yes	Yes			74845	21	34	28	22	22	8	30	156	141	2318103	40.32	23	567551	2	ST156	Unknown	Unknown		1958	Avian		L2	capA
2246	ATCC 2100	multocida	No						Development	Yes	Yes			74847	22	13	8	30	8	3	31	27	142	2386155	40.14	39	183508	4	ST74	Unknown	Unknown		1965	Avian		L6	capA
2247	ATCC 15742	multocida	No						Development	Yes	Yes			25658	4	5	2	5	5	3	5	8	143;197;638	2309411	40.26	16	615725	2	ST8	Unknown	Unknown		1955	Avian		L3	capA
2248	Pm-3	-	No						Development	Yes	Yes			67346	26	11	9	10	4	7	8	79	144	2415558	40.31	1	2415558	1	ST13	China	Asia		2013	Bovine		L3	capA
2249	NIVEDI/PMS-1	-	No						Development				Eliminated. Reason: many frameshifted proteins according to RefSeq	101141	22	6	12	17	-	25	-	-	-	2543931	40.23	67	88258	9	-	India	Asia		2015	Ovine		-	capA
2250	HS SKN01	-	No					Yes, [51]	Development	Yes				74851	23	37	21	17	4	2	17	122	-	2446354	40.66	48	207675	4	ST122	India	Asia		2016	Bovine		L2	capB
2251	unmsm	multocida	No						Development	Yes	Yes			74852	23	44	39	36	15	53	43	321	145	2439814	40.15	82	70838	10	ST203	Peru	South America		2007	Other		L6	capA
2252	Razi_Pm0001	-	No					Yes, [51]	Development	Yes	Yes			25667	23	37	21	17	4	2	17	122	146	2360663	40.43	1	2360663	1	ST122	Iran	Asia		1936	Bovine		L2	capB
2253	2154PM	-	No						Development	Yes	Yes			74857	26	11	9	10	4	7	8	79	147	2281890	40.27	32	174687	4	ST13	USA	North America		2011	Bovine		L3	capA
2254	2320PM	-	No						Development	Yes	Yes			74857	26	11	9	10	4	7	8	79	148	2281388	40.26	34	174687	4	ST13	USA	North America		2011	Bovine		L3	capA
2255	2403PM	-	No						Development		Yes			25664	26	11	9	10	4	7	8	79	149	2387582	40.19	38	140895	5	ST13	USA	North America		2011	Bovine		L3	capA
2256	2450PM	-	No						Development	Yes	Yes			25664	26	11	9	10	4	7	8	79	150	2294932	40.25	32	174685	4	ST13	USA	North America		2011	Bovine		L3	capA
2257	2512PM	-	No						Development	Yes	Yes			25664	26	11	9	10	4	7	8	79	151	2295035	40.25	32	167276	5	ST13	USA	North America		2011	Bovine		L3	capA
2258	2578PM	-	No						Development	Yes	Yes			25664	26	11	9	10	4	7	8	79	152	2294290	40.26	31	240662	3	ST13	USA	North America		2011	Bovine		L3	capA
2259	2633PM	-	No						Development	Yes	Yes			25664	26	11	9	10	4	7	8	79	153	2292485	40.26	30	174685	4	ST13	USA	North America		2011	Bovine		L3	capA
2260	2612PM	-	No						Development	Yes	Yes			25664	26	11	9	10	4	7	8	79	154	2300607	40.3	25	202106	4	ST13	USA	North America		2011	Bovine		L3	capA
2261	2930PM	-	No						Development	Yes	Yes			25664	26	11	9	10	4	7	8	79	155	2302635	40.26	30	174685	4	ST13	USA	North America		2011	Bovine		L3	capA
2262	2125PM	-	No						Development	Yes	Yes			25664	26	11	9	10	4	7	8	79	156	2300061	40.3	27	174829	5	ST13	USA	North America		2011	Bovine		L3	capA
2263	2165PM	-	No						Development	Yes	Yes			25664	26	11	9	10	4	7	8	79	157	2293450	40.26	29	174685	4	ST13	USA	North America		2011	Bovine		L3	capA
2264	2267PM	-	No						Development	Yes	Yes			25664	26	11	9	10	4	7	8	79	158	2381947	40.18	45	133706	6	ST13	USA	North America		2011	Bovine		L3	capA
2265	2297PM	-	No						Development	Yes	Yes			25664	26	11	9	10	4	7	8	79	159	2293007	40.25	29	200161	4	ST13	USA	North America		2011	Bovine		L3	capA
2266	2389PM	-	No						Development	Yes	Yes			25664	26	11	9	10	4	7	8	79	160	2301059	40.3	26	202034	4	ST13	USA	North America		2011	Bovine		L3	capA
2267	2335PM	-	No						Development	Yes	Yes			25664	26	11	9	10	4	7	8	79	161	2294214	40.26	30	174685	4	ST13	USA	North America		2011	Bovine		L3	capA
2268	2428PM	-	No						Development		Yes			25664	26	11	9	10	4	7	8	79	149	2387582	40.19	38	140895	5	ST13	USA	North America		2011	Bovine		L3	capA
2269	2497PM	-	No						Development	Yes	Yes			25664	26	11	9	10	4	7	8	79	162	2299897	40.3	29	193867	4	ST13	USA	North America		2011	Bovine		L3	capA
2270	2526PM	-	No						Development	Yes	Yes			25664	26	11	9	10	4	7	8	79	163	2293506	40.25	32	174688	4	ST13	USA	North America		2011	Bovine		L3	capA
2271	2597PM	-	No						Development	Yes	Yes			25664	26	11	9	10	4	7	8	79	164	2295411	40.25	30	202082	4	ST13	USA	North America		2011	Bovine		L3	capA
2272	2668PM	-	No						Development	Yes	Yes			25664	26	11	9	10	4	7	8	79	165	2294104	40.26	32	174685	4	ST13	USA	North America		2011	Bovine		L3	capA
2273	2887PM	-	No						Development	Yes	Yes			25664	26	11	9	10	4	7	8	79	166	2424893	40.24	39	141272	6	ST13	USA	North America		2011	Bovine		L3	capA
2274	3022PM	-	No						Development	Yes	Yes			74858	26	11	9	10	4	7	8	79	167	2416171	40.24	33	195215	5	ST13	USA	North America		2011	Bovine		L3	capA
2275	3045PM	-	No						Development	Yes	Yes	Yes		25664	26	11	9	10	4	7	8	79	168	2295827	40.27	29	201535	4	ST13	USA	North America		2011	Bovine		L3	capA
2276	3275PM	-	No						Development	Yes	Yes	Yes		25664	26	11	9	10	4	7	8	79	165;169	2293925	40.25	31	174685	4	ST13	USA	North America		2011	Bovine		L3	capA
2277	3347PM	-	No						Development	Yes	Yes	Yes		25664	26	11	9	10	4	7	8	79	170	2332691	40.26	36	174687	4	ST13	USA	North America		2011	Bovine		L3	capA
2278	3384PM	-	No						Development	Yes	Yes	Yes		25664	26	11	9	10	4	7	8	79	171	2292293	40.25	30	174685	4	ST13	USA	North America		2011	Bovine		L3	capA
2279	3483PM	-	No						Development	Yes	Yes	Yes		25664	26	11	9	10	4	7	8	79	172	2461959	40.17	43	119391	6	ST13	USA	North America		2011	Bovine		L3	capA
2280	68BPM	-	No						Development	Yes	Yes	Yes		67346	26	11	9	10	4	7	8	79	173	2303096	40.24	26	185286	4	ST13	USA	North America		2014	Bovine		L3	capA
2281	69APM	-	No						Development	Yes	Yes	Yes		25664	26	11	9	10	4	7	8	79	174	2294116	40.25	31	174685	4	ST13	USA	North America		2014	Bovine		L3	capA
2282	654BPM	-	No						Development	Yes	Yes	Yes		67346	26	11	9	10	4	7	8	79	175	2283391	40.2	41	156853	5	ST13	USA	North America		2014	Bovine		L3	capA
2283	657BPM	-	No						Development		Yes	Yes		67346	26	11	9	10	4	7	8	79	176	2286479	40.21	41	156853	5	ST13	USA	North America		2014	Bovine		L3	capA
2284	8522APM	-	No						Development	Yes	Yes	Yes		25664	26	11	9	10	4	7	8	79	177	2289856	40.25	28	141020	4	ST13	USA	North America		2014	Bovine		L3	capA
2285	2901PM	-	No						Development	Yes	Yes	Yes		25664	26	11	9	10	4	7	8	79	178	2295420	40.25	29	174685	4	ST13	USA	North America		2011	Bovine		L3	capA
2286	2969PM	-	No						Development	Yes	Yes	Yes		25664	26	11	9	10	4	7	8	79	179	2409600	40.2	38	116914	6	ST13	USA	North America		2011	Bovine		L3	capA
2287	J1APM	-	No						Development		Yes	Yes		67346	26	11	9	10	4	7	8	79	180	2283087	40.2	41	156853	5	ST13	USA	North America		2014	Bovine		L3	capA
2288	HN07	multocida	No						Development	Yes	Yes			74877	2	7	5	6	4	5	7	9	181	2325026	40.34	1	2325026	1	ST9	Unknown	Unknown		Unknown	Porcine		L3	capF
2289	CIRMBP-0760	multocida	No						Development		Yes			74862	35	11	63	67	40	43	75	298	182	2400855	40.16	30	190835	4	-	France	Europe		2003	Rabbit		L6	capA
2290	CIRMBP-0758	multocida	No						Development		Yes			74861	35	11	63	67	40	43	75	298	183	2407798	40.17	29	197921	4	-	France	Europe		2003	Rabbit		L6	capA
2291	CIRMBP-0812	septica	No						Development	Yes	Yes			74860	2	11	5	6	4	5	7	204	184	2335382	40.28	15	333581	3	ST9	France	Europe		2007	Rabbit		L3	capA
2292	CIRMBP-0749	septica	No						Development	Yes	Yes			74860	2	11	5	6	4	5	7	204	184	2335189	40.28	14	562113	2	ST9	France	Europe		2003	Rabbit		L3	capA
2293	CIRMBP-0782	septica	No						Development	Yes	Yes			74863	2	7	5	6	4	5	7	9	185	2270275	40.23	11	352828	2	ST9	France	Europe		2006	Rabbit		L3	capF
2294	CIRMBP-0827	septica	No						Development	Yes	Yes			74866	2	11	5	6	4	5	7	204	186	2374729	40.23	30	215414	3	ST9	France	Europe		Unknown	Rabbit		L3	capA
2295	CIRMBP-0877	multocida	No						Development	Yes	Yes			74868	14	10	20	19	8	3	20	50	187	2349029	40.24	28	190235	5	ST50	France	Europe		Unknown	Rabbit		L6	capD
2296	CIRMBP-0817	multocida	No						Development	Yes	Yes			74865	22	13	8	29	8	3	31	74	188	2431039	40.16	36	216212	4	ST74	France	Europe		2007	Rabbit		L6	capA
2297	CIRMBP-0783	septica	No						Development	Yes	Yes			74864	2	11	5	6	4	5	7	204	189	2332744	40.29	15	313092	3	ST9	France	Europe		2006	Rabbit		L3	capA
2298	CIRMBP-0922	septica	No						Development	Yes	Yes			74869	2	7	5	6	4	5	7	9	190	2275582	40.24	14	210110	3	ST9	France	Europe		Unknown	Rabbit		L3	capF
2299	CIRMBP-0835	septica	No						Development	Yes	Yes			74867	2	7	5	6	4	5	7	9	191	2271558	40.23	19	209849	3	ST9	France	Europe		Unknown	Rabbit		L3	capA
2300	CIRMBP-0872	septica	No						Development	Yes	Yes			74863	2	7	5	6	4	5	7	9	192	2214585	40.3	13	352737	3	ST9	France	Europe		Unknown	Rabbit		L3	capF
2301	CIRMBP-0906	septica	No						Development	Yes	Yes			74863	2	7	5	6	4	5	7	9	193	2270271	40.23	13	586840	2	ST9	France	Europe		Unknown	Rabbit		L3	capF
2302	CIRMBP-0747	septica	No						Development	Yes	Yes			74859	2	7	5	6	4	5	7	9	194	2272221	40.23	15	210043	3	ST9	France	Europe		2003	Rabbit		L3	capF
2303	CIRMBP-0927	septica	No						Development	Yes	Yes			74859	2	7	5	6	4	5	7	9	195	2278436	40.24	19	353268	3	ST9	France	Europe		Unknown	Rabbit		L3	capF
2304	CIRMBP-0884	multocida	No						Development	Yes	Yes			74863	2	7	5	6	4	5	7	9	196	2463037	40.43	2	2137782	1	ST9	France	Europe		Unknown	Rabbit		L3	capF
2305	FDAARGOS_218	-	No						Development	Yes	Yes			25658	4	5	2	5	5	3	5	8	197	2335516	40.36	2	2331774	1	ST8	USA	North America		Unknown	Avian		L3	capA
2306	FDAARGOS_216	-	No						Development	Yes	Yes			25659	4	24	25	25	11	2	21	60	198	2295191	40.43	1	2295191	1	ST158	USA	North America		1958	Avian		L1	capA
2307	FDAARGOS_261	-	No						Development		Yes			74872	1	21	33	1	1	6	11	242	199	2465192	40.33	3	2419455	1	-	USA	North America		2014	Human		L1	capA
2308	FDAARGOS_220	-	No						Development	Yes	Yes			74870	21	34	28	22	22	8	30	156	200	2387509	40.43	2	2368391	1	ST156	USA	North America		Unknown	Avian		L2	capA
2309	FDAARGOS_217	-	No					Yes, [51]	Development		Yes			74871	23	37	21	17	4	2	17	122	201	2438455	40.51	7	2039328	1	ST122	USA	North America		Unknown	Bovine		L2	capB
2310	FDAARGOS_384	-	No						Development		Yes			74878	1	3	23	1	1	1	3	25	202;203	2346722	40.45	1	2346722	1	-	USA	North America		2015	Human		L3	capA
2311	FDAARGOS_385	-	No						Development		Yes			74878	1	3	23	1	1	1	3	25	203	2346712	40.45	1	2346712	1	-	USA	North America		2015	Human		L3	capA
2312	SH04	-	No						Development		Yes			74874	22	13	8	86	8	3	31	456	204	2398365	40.17	75	134067	6	-	China	Asia		2014	Porcine		L6	-
2313	SH03	-	No						Development	Yes	Yes			74873	22	13	8	29	8	3	31	74	205	2456549	40.15	27	319554	3	ST74	China	Asia		2014	Porcine		L6	capA
2314	SH02	-	No						Development		Yes			67348	14	100	20	19	53	3	20	457	206;209	2355740	40.41	25	196045	3	-	China	Asia		2014	Porcine		L6	capD
2315	SH05	-	No						Development	Yes	Yes			74875	2	7	5	6	4	5	7	9	207	2438825	40.2	35	257295	4	ST9	China	Asia		2014	Porcine		L3	capF
2316	SH06	-	No						Development	Yes	Yes			74876	22	13	8	29	8	3	31	74	208	2422636	40.17	54	236861	4	ST74	China	Asia		2014	Porcine		L6	capA
2317	SH01	-	No						Development		Yes			67348	14	100	20	19	53	3	20	457	209	2361492	40.4	24	348796	3	-	China	Asia		2014	Porcine		L6	capD
2318	USDA-ARS-USMARC-60494	-	No						Development		Yes			25664	26	11	9	10	4	7	8	79	210	2342910	40.41	1	2342910	1	ST13	USA	North America		2013	Bovine		L3	capA
2319	USDA-ARS-USMARC-60215	-	No						Development	Yes	Yes			67346	26	11	9	10	4	7	8	79	211	2344126	40.3	1	2344126	1	ST13	USA	North America		2013	Bovine		L3	capA
2320	USDA-ARS-USMARC-60717	-	No						Development	Yes	Yes			25664	26	11	9	10	4	7	8	79	212	2327616	40.36	1	2327616	1	ST13	USA	North America		2013	Bovine		L3	capA
2321	USDA-ARS-USMARC-60213	-	No						Development	Yes	Yes			25664	26	11	9	10	4	7	8	79	213	2327607	40.36	1	2327607	1	ST13	USA	North America		2013	Bovine		L3	capA
2322	USDA-ARS-USMARC-59910	-	No						Development	Yes	Yes			67346	26	11	9	10	4	7	8	79	214	2345801	40.3	1	2345801	1	ST13	USA	North America		2013	Bovine		L3	capA
2323	USDA-ARS-USMARC-60380	-	No						Development		Yes			25664	26	11	9	10	4	7	8	79	215	2334845	40.4	1	2334845	1	ST13	USA	North America		2013	Bovine		L3	capA
2324	USDA-ARS-USMARC-60713	-	No						Development		Yes			25664	26	11	9	10	4	7	8	79	216	2334467	40.4	1	2334467	1	ST13	USA	North America		2013	Bovine		L3	capA
2325	USDA-ARS-USMARC-60224	-	No						Development		Yes			25664	26	11	9	10	4	7	8	79	217	2337801	40.39	1	2337801	1	ST13	USA	North America		2013	Bovine		L3	capA
2326	USDA-ARS-USMARC-60712	-	No						Development		Yes			25664	26	11	9	10	4	7	8	79	218	2334516	40.39	1	2334516	1	ST13	USA	North America		2013	Bovine		L3	capA
2327	USDA-ARS-USMARC-60675	-	No						Development		Yes			25664	26	11	9	10	4	7	8	79	219	2462567	40.4	1	2462567	1	ST13	USA	North America		2013	Bovine		L3	capA
2328	USDA-ARS-USMARC-60248	-	No						Development	Yes	Yes			25664	26	11	9	10	4	7	8	79	220	2258592	40.36	1	2258592	1	ST13	USA	North America		2013	Bovine		L3	capA
2329	USDA-ARS-USMARC-60385	-	No						Development	Yes	Yes			79809	7	11	40	10	4	7	8	80	221	2530586	40.27	1	2530586	1	ST13	USA	North America		2013	Bovine		L3	capA
2330	USDA-ARS-USMARC-59962	-	No						Development		Yes			25664	26	11	9	10	4	7	8	79	222	2337902	40.39	1	2337902	1	ST13	USA	North America		2013	Bovine		L3	capA
2331	USDA-ARS-USMARC-60214	-	No						Development					79809	-	11	40	10	4	7	8	-	-	2333691	40.22	1	2333691	1	-	USA	North America		2013	Bovine		L3	capA
2332	USDA-ARS-USMARC-60381	-	No						Development	Yes	Yes			67346	26	11	9	10	4	7	8	79	223	2344125	40.3	1	2344125	1	ST13	USA	North America		2013	Bovine		L3	capA
2333	USDA-ARS-USMARC-60714	-	No						Development		Yes	Yes		25664	26	11	9	10	4	7	8	79	210;224	2342911	40.41	1	2342911	1	ST13	USA	North America		2013	Bovine		L3	capA
2334	CQ6	-	No						Development	Yes	Yes	Yes		67346	26	11	9	10	4	7	8	79	225	2354071	40.29	1	2354071	1	ST13	China	Asia		2013	Bovine		L3	capA
2335	CQ2	-	No						Development	Yes	Yes	Yes		67346	26	11	9	10	4	7	8	79	226	2363600	40.28	1	2363600	1	ST13	China	Asia		2013	Bovine		L3	capA
2336	B	-	No					Yes, [51]	Development		Yes	Yes		25667	23	37	21	17	4	2	17	122	227	2311006	40.4	32	172175	4	ST122	China	Asia		2013	Bovine		L2	capB
2337	UNMSM2	multocida	No						Development	Yes	Yes	Yes		74852	23	44	39	36	15	53	43	321	145;228;438	2419020	40.14	118	68421	11	ST203	Peru	South America		2013	Other		L6	capA
2338	S298D	multocida	No						Development	Yes				67347	1	20	16	21	1	1	16	4	-	2269243	40.22	24	300188	3	ST171	Greece	Europe		2016	Other		L1	capF
2339	PY81579	-	No						Development	Yes				67347	1	20	16	21	1	1	16	4	-	2270584	40.21	44	117759	5	ST171	Greece	Europe		2016	Human		L1	capF
2340	161215033201-1	-	No						Development	Yes	Yes	Yes		67345	11	20	16	1	1	1	16	39	229	2126408	40.75	1	2126408	1	ST171	The Netherlands	Europe		2016	Human		-	capA
2341	20N	-	No						Development		Yes	Yes		79810	1	5	23	1	1	1	11	365	230	2277636	40.48	1	2277636	1	-	China	Asia		2016	Other		L3	capA
2342	9N	-	No						Development	Yes	Yes	Yes		25656	2	7	5	6	4	5	7	9	231	2305006	40.36	1	2305006	1	ST9	China	Asia		2016	Other		L3	capF
2343	4407	-	No						Development	Yes	Yes	Yes		25665	22	13	8	29	8	7	31	206	232	2243772	40.23	1	2243772	1	ST74	Unknown	Unknown		2010	Bovine		L6	capA
2344	3361	-	No						Development	Yes	Yes	Yes		25664	26	11	9	10	4	7	8	79	233	2321102	40.24	1	2321102	1	ST13	Unknown	Unknown		2006	Bovine		L3	capA
2345	12601	-	No						Development	Yes	Yes	Yes		89186	26	11	9	10	4	7	8	79	234	2296274	40.28	1	2296274	1	ST13	Unknown	Unknown		2010	Bovine		L3	capA
2346	BAUTB2	-	No					Yes, [51]	Development		Yes	Yes		81873	23	37	21	17	4	2	17	122	235	2439239	40.61	157	266187	4	ST122	Bangladesh	Asia		2016	Bovine		L2	capB
2347	PM8-1	-	No						Development	Yes	Yes	Yes		25660	7	11	9	10	4	7	8	13	236;237;257	2449542	40.31	1	2449542	1	ST13	China	Asia		2015	Unknown		L3	capA
2348	TB168	-	No						Development	Yes	Yes	Yes		25660	7	11	9	10	4	7	8	13	237	2539430	40.24	1	2539430	1	ST13	China	Asia		2017	Unknown		L3	capA
2349	EB168	-	No						Development	Yes	Yes	Yes		25660	7	11	9	10	4	7	8	13	238	2446940	40.31	1	2446940	1	ST13	China	Asia		2017	Unknown		L3	capA
2350	BS168	-	No						Development	Yes	Yes	Yes		25660	7	11	9	10	4	7	8	13	239	2450574	40.32	1	2450574	1	ST13	China	Asia		2017	Unknown		L3	capA
2351	RCAD0259	multocida	No						Development	Yes	Yes			74848	21	33	26	2	17	20	20	129	240	2386620	40.59	1	2386620	1	ST129	China	Asia		2015	Avian		L1	capA
2352	PM3	-	No					Yes, [51]	Development		Yes			81873	23	37	21	17	4	2	17	122	241	2350552	40.33	23	289471	3	ST122	Pakistan	Asia		2015	Bovine		L2	capB
2353	C51-2	-	No						Development	Yes	Yes			74848	21	33	26	2	17	20	20	129	242	2253947	40.22	31	329901	3	ST129	China	Asia		1987	Rabbit		L1	capA
2354	C48-1	multocida	No						Development	Yes	Yes			74848	21	33	26	2	17	20	20	129	133	2304775	40.38	15	255746	3	ST129	China	Asia		1953	Avian		L1	capA
2355	C51-17	-	No						Development	Yes	Yes			115814	21	33	26	2	17	20	20	129	243	2235993	40.21	15	330186	3	ST129	China	Asia		1989	Rabbit		L1	capA
2356	Pm72-4	-	No						Development	Yes	Yes			115819	21	33	26	2	17	20	20	129	244	2258903	40.28	26	329912	3	ST129	China	Asia		1972	Avian		L1	capA
2357	Pm731	-	No						Development	Yes	Yes			115819	21	33	26	2	17	20	20	129	245	2260244	40.42	14	331933	3	ST129	Unknown	Unknown		Unknown	Avian		L1	capA
2358	C51-3	-	No						Development		Yes			115815	3	4	3	3	4	2	4	5	246	2265782	40.2	25	252886	4	-	China	Asia		1986	Rabbit		L3	capA
2359	C44-1	-	No						Development	Yes	Yes			115813	23	37	21	17	4	2	17	122	247	2234507	40.3	33	237642	4	ST122	China	Asia		1955	Porcine		L2	capB
2360	232	-	No						Development	Yes	Yes			25664	26	11	9	10	4	7	8	79	248	2234883	40.33	47	187414	4	ST13	USA	North America		2001	Bovine		L3	capA
2361	MSP58	-	No						Development	Yes	Yes			25656	2	7	5	6	4	5	7	9	249	2301893	40.23	34	193816	5	ST9	USA	North America		2019	Feline		L3	capF
2362	FCf15	-	No						Development	Yes				119722	21	33	26	2	17	20	20	129	-	2346198	40.28	1	2346198	1	ST129	China	Asia		2004	Avian		L1	capA
2363	FCf71	-	No						Development	Yes	Yes			115817	21	33	26	2	17	20	20	129	250	2319415	40.36	1	2319415	1	ST129	China	Asia		2013	Avian		L1	capA
2364	FCf45	-	No						Development	Yes	Yes			115816	21	33	77	2	17	57	20	342	251	2309977	40.4	1	2309977	1	ST129	China	Asia		2009	Avian		L1	capA
2365	FCf76	-	No						Development	Yes	Yes			74848	21	33	26	2	17	20	20	129	252	2243763	40.37	1	2243763	1	ST129	China	Asia		2015	Avian		L1	capA
2366	FCf83	-	No						Development	Yes	Yes			115818	21	33	26	2	17	20	20	129	253	2325022	40.41	1	2325022	1	ST129	China	Asia		2015	Avian		L1	capA
2367	HN02	multocida	No						Development				Eliminated. Reason: annotation fails completeness check according to RefSeq	123023	27	15	86	28	19	21	29	462	254	2333292	40.15	1	2333292	1	-	China	Asia		2018	Ovine		L3	capA
2368	HN01	multocida	No						Development	Yes	Yes			123022	21	15	17	74	21	19	29	320	255	2349898	40.24	1	2349898	1	ST131	China	Asia		2017	Ovine		L3	capD
2369	EB104	-	No						Development	Yes	Yes			25660	7	11	9	10	4	7	8	13	256	2449276	40.31	1	2449276	1	ST13	China	Asia		2017	Porcine		L3	capA
2370	PM 8-6	-	No						Development	Yes	Yes			25660	7	11	9	10	4	7	8	13	257	2448652	40.31	1	2448652	1	ST13	China	Asia		2015	Porcine		L3	capA
2371	FDAARGOS_644	-	No						Development		Yes			127783	1	5	10	1	1	12	11	458	258	2250063	40.52	1	2250063	1	-	USA	North America		Unknown	Human		-	capA
2372	PM22	-	No						Development	Yes	Yes			25664	26	11	9	10	4	7	8	79	259	2345387	40.36	1	2345387	1	ST13	USA	North America		2011	Bovine		L3	capA
2373	P52	-	No						Development		Yes			25667	23	37	21	17	4	2	17	122	260	2356683	40.47	61	106359	7	ST122	India	Asia		Unknown	Bovine		L2	capB
2374	CQP1	-	No						Development	Yes	Yes			131906	21	33	26	2	17	20	20	129	261	2278563	40.33	1	2278563	1	ST129	China	Asia		2010	Avian		L1	capA
2375	CQ7	-	No						Development		Yes			131905	2	6	4	4	6	4	6	7	262	2243276	40.41	1	2243276	1	-	China	Asia		2013	Bovine		L3	capA
2376	GH161213	-	No						Development	Yes	Yes			115816	21	33	77	2	17	57	20	342	263	2296236	40.3	19	366346	3	ST129	China	Asia		2016	Avian		L1	capA
2377	HS_Canada1	-	No						Development		Yes			135415	4	101	48	35	4	75	54	459	264	2269094	40.38	2	2265748	1	-	Canada	North America		2018	Bovine		L2	capB
2378	KVNON-213	-	No						Development		Yes			148099	1	42	10	1	1	1	16	67	265	2473705	40.17	2	2413993	1	-	South Korea	Asia		2018	Feline		L1	capF
2379	VP161	-	No						Development	Yes	Yes			115818	21	33	26	2	17	20	20	129	266	2246076	40.36	1	2246076	1	ST129	Vietnam	Asia		1995	Avian		L1	capA
2380	P-mult-10-KZ	-	No					Yes, [51]	Development	Yes	Yes			148100	23	37	21	17	4	2	17	122	267	2300365	40.25	30	382962	3	ST122	Kazakhstan	Asia		2013	Bovine	Cattle	L2	capB
2381	P-mult-15-KZ	-	No					Yes, [51]	Development		Yes			148100	23	37	87	17	4	2	17	460	268;269	2255675	40.29	28	220435	3	-	Kazakhstan	Asia		2010	Other	Horse	L2	capB
2382	P-mult-5-KZ	-	No					Yes, [51]	Development		Yes			148100	23	37	87	17	4	2	17	460	269	2256412	40.29	29	237868	4	-	Kazakhstan	Asia		2006	Other	Horse	L2	capB
2383	Clemson	-	No						Development		Yes			148098	4	72	28	63	11	3	68	235	270	2318895	40.18	146	173708	5	-	USA	North America		1967	Avian		L3	capA
2384	92_67_2	-	No						Development	Yes	Yes			148097	4	5	2	5	5	3	5	8	271	2369234	40.24	156	164549	5	ST8	USA	North America		1992	Avian		L3	capA
2385	92_2667	-	No						Development		Yes			148096	4	102	6	21	14	2	5	461	272	2273718	40.28	150	153457	4	-	USA	North America		1992	Avian		L3	capA
2386	86_1913	-	No						Development		Yes			25658	4	5	2	5	5	3	95	463	273	2377372	40.23	134	190725	4	-	USA	North America		1986	Avian		L3	capA
2387	93_182	-	No						Development	Yes	Yes			148097	4	5	2	5	5	3	5	8	271	2369234	40.24	156	164549	5	ST8	USA	North America		1993	Avian		L3	capA
2388	HNA16	-	No						Development		Yes			152696	-	13	88	29	8	3	31	-	274	2347398	40.17	18	279510	3	-	China	Asia		2017	Porcine		L6	capA
2389	HN05	-	No						Development	Yes	Yes			74868	14	10	20	19	8	3	20	50	275	2323948	40.22	51	131253	7	ST50	China	Asia		2017	Porcine		L6	capD
2390	HN04	-	No					Yes, [51]	Development					-	23	37	21	17	4	2	17	122	-	2219289	40.33	103	63785	11	ST122	China	Asia		2017	Porcine		L2	capB
2391	HNA01	-	No						Development		Yes			152690	2	6	4	4	6	4	6	7	276	2275427	40.48	29	348864	3	-	China	Asia		2017	Porcine		L3	capA
2392	HNA04	-	No						Development	Yes	Yes			74876	22	13	8	29	8	3	31	74	277	2369636	40.21	32	200735	5	ST74	China	Asia		2017	Porcine		L6	capA
2393	HNA03	-	No						Development	Yes	Yes			74855	7	11	9	10	4	7	8	13	278	2309445	40.4	66	198343	4	ST13	China	Asia		2017	Porcine		L3	capA
2394	HNA02	-	No						Development		Yes			152691	22	13	88	29	8	3	31	464	279	2337312	40.2	18	279516	3	-	China	Asia		2017	Porcine		L6	capA
2395	HNA05	-	No						Development	Yes	Yes			152692	22	13	8	29	8	3	31	74	280	2384837	40.19	19	312068	3	ST74	China	Asia		2017	Porcine		L6	capA
2396	HNA07	-	No						Development	Yes	Yes			152694	22	13	8	29	8	3	31	74	281	2353465	40.19	19	279507	3	ST74	China	Asia		2017	Porcine		L6	capA
2397	HNA06	-	No						Development	Yes	Yes			152693	22	13	8	30	8	3	31	27	282	2426467	40.18	36	235919	4	ST74	China	Asia		2017	Porcine		L6	capA
2398	HNA09	-	No						Development	Yes	Yes			152695	7	11	9	10	4	7	8	13	283	2328783	40.26	26	198277	4	ST13	China	Asia		2017	Porcine		L3	capA
2399	HNA10	-	No						Development		Yes			152692	22	13	8	29	8	3	31	74	284	2424015	40.08	23	312068	3	ST74	China	Asia		2017	Porcine		L6	capA
2400	HNA08	-	No						Development		Yes			25660	7	11	89	10	4	7	8	465	285	2356444	40.22	29	215819	4	-	China	Asia		2017	Porcine		L3	capA
2401	HNA11	-	No						Development	Yes	Yes			74876	22	13	8	29	8	3	31	74	286	2398900	40.17	30	173646	5	ST74	China	Asia		2017	Porcine		L6	capA
2402	HNA12	-	No						Development	Yes	Yes			152691	22	13	8	29	8	3	31	74	287	2354677	40.19	20	279499	3	ST74	China	Asia		2017	Porcine		L6	capA
2403	HNA14	-	No						Development	Yes	Yes			25660	7	11	9	10	4	7	8	13	288	2354730	40.28	30	175000	4	ST13	China	Asia		2017	Porcine		L3	capA
2404	HNA13	-	No						Development	Yes	Yes			74855	7	11	9	10	4	7	8	13	289	2324144	40.31	31	205726	4	ST13	China	Asia		2017	Porcine		L3	capA
2405	HNA15	-	No						Development	Yes	Yes			25660	7	11	9	10	4	7	8	13	288	2353938	40.28	29	175000	4	ST13	China	Asia		2017	Porcine		L3	capA
2406	HNA17	-	No						Development		Yes			25660	7	11	89	10	4	7	96	466	290	2366559	40.24	30	217294	4	-	China	Asia		2017	Porcine		L3	capA
2407	HNA19	-	No						Development	Yes	Yes			152697	7	11	9	10	4	7	8	13	291	2368615	40.22	32	213748	4	ST13	China	Asia		2017	Porcine		L3	capA
2408	HNA18	-	No						Development	Yes	Yes			152697	7	11	9	10	4	7	8	13	291	2367704	40.21	29	213748	4	ST13	China	Asia		2017	Porcine		L3	capA
2409	HNA20	-	No						Development	Yes	Yes			152697	7	11	9	10	4	7	8	13	291	2367017	40.21	29	213748	4	ST13	China	Asia		2017	Porcine		L3	capA
2410	HNA22	-	No						Development	Yes	Yes	Yes		152691	22	13	8	29	8	3	31	74	292	2422907	40.14	43	235966	4	ST74	China	Asia		2017	Porcine		L6	capA
2411	HNA21	-	No						Development	Yes	Yes	Yes		152691	22	13	8	29	8	3	31	74	293	2424579	40.14	44	235987	4	ST74	China	Asia		2017	Porcine		L6	capA
2412	HND01	-	No						Development	Yes	Yes	Yes		74868	14	10	20	19	8	3	20	50	294	2397230	40.14	51	245603	4	ST50	China	Asia		2017	Porcine		L6	capD
2413	HND02	-	No						Development		Yes	Yes		152698	4	61	43	72	4	3	47	287	295	2340253	40.3	41	188071	4	-	China	Asia		2017	Porcine		L6	capD
2414	HND07	-	No						Development	Yes	Yes	Yes		152701	14	10	20	19	8	3	20	50	296	2349320	40.18	34	245665	4	ST50	China	Asia		2017	Porcine		L6	capD
2415	HND04	-	No						Development		Yes	Yes		152699	14	10	90	43	8	3	20	467	297	2370279	40.19	31	255480	4	-	China	Asia		2017	Porcine		L6	capD
2416	HND06	-	No						Development	Yes	Yes	Yes		74868	14	10	20	19	8	3	20	50	298	2321846	40.17	48	160985	6	ST50	China	Asia		2017	Porcine		L6	capD
2417	HND03	-	No						Development	Yes	Yes	Yes		74868	14	10	20	19	8	3	20	50	299	2383393	40.04	35	220758	4	ST50	China	Asia		2017	Porcine		L6	capD
2418	HND05	-	No						Development		Yes	Yes		152700	14	10	91	19	8	3	20	468	300	2292850	40.25	23	186321	5	-	China	Asia		2017	Porcine		L6	capD
2419	HND09	-	No						Development	Yes	Yes	Yes		152703	14	10	20	19	8	3	20	50	301	2391838	40.67	28	233263	4	ST50	China	Asia		2017	Porcine		L6	capD
2420	HND12	-	No						Development		Yes	Yes		152705	4	61	43	72	4	3	47	287	302	2223058	40.34	20	198220	3	-	China	Asia		2017	Porcine		L6	capD
2421	HND08	-	No						Development	Yes	Yes	Yes		152702	14	10	20	19	8	3	20	50	303	2297393	40.23	35	247185	4	ST50	China	Asia		2017	Porcine		L6	capD
2422	HND10	-	No						Development	Yes	Yes	Yes		74868	14	10	20	19	8	3	20	50	304	2389954	40.16	48	245666	4	ST50	China	Asia		2017	Porcine		L6	capD
2423	HND11	-	No						Development		Yes	Yes		152704	14	100	20	19	53	3	20	457	305	2397242	40.61	24	631491	2	-	China	Asia		2017	Porcine		L6	capD
2424	HND13	-	No						Development		Yes	Yes		152705	4	61	43	72	4	3	47	287	306	2221531	40.34	20	196998	3	-	China	Asia		2017	Porcine		L6	capD
2425	HND15	-	No						Development	Yes	Yes	Yes		152706	14	10	20	19	8	3	20	50	307	2312138	40.26	32	246254	4	ST50	China	Asia		2017	Porcine		L6	capD
2426	HND16	-	No						Development		Yes	Yes		152707	14	103	20	19	8	3	20	469	308	2350376	40.25	39	229304	4	-	China	Asia		2017	Porcine		L6	capD
2427	HND14	-	No						Development	Yes	Yes	Yes		152703	14	10	20	19	8	3	20	50	309	2397294	40.66	30	233263	4	ST50	China	Asia		2017	Porcine		L6	capD
2428	HND17	-	No						Development	Yes	Yes	Yes		74868	14	10	20	19	8	3	20	50	310	2295946	40.25	36	255481	3	ST50	China	Asia		2017	Porcine		L6	capD
2429	HND18	-	No						Development		Yes	Yes		152706	14	10	92	19	8	3	20	470	311	2466065	40.67	33	233401	4	-	China	Asia		2017	Porcine		L6	capD
2430	HND19	-	No						Development	Yes	Yes	Yes		152703	14	10	20	19	8	3	20	50	312	2271103	40.23	22	235396	4	ST50	China	Asia		2017	Porcine		L6	capD
2431	HND20	-	No						Development	Yes	Yes	Yes		152708	14	10	20	19	8	3	20	50	313	2495342	40.64	41	199083	5	ST50	China	Asia		2017	Porcine		L6	capD
2432	HNF02	-	No						Development	Yes	Yes	Yes		152709	2	7	5	6	4	5	7	9	314	2274718	40.28	19	529364	2	ST9	China	Asia		2017	Porcine		L3	capF
2433	HND21	-	No						Development	Yes	Yes	Yes		74868	14	10	20	19	8	3	20	50	315	2370696	40.17	34	197592	5	ST50	China	Asia		2017	Porcine		L6	capD
2434	HNF01	-	No						Development	Yes	Yes	Yes		152709	2	7	5	6	4	5	7	9	316	2274472	40.28	19	529364	2	ST9	China	Asia		2017	Porcine		L3	capF
2435	ABT/RAWAL/2015/HSR	multocida	No					Yes, [51]	Development				Eliminated. Reason: many frameshifted proteins according to RefSeq	81873	23	37	21	17	4	2	17	122	-	2374229	40.4	49	110571	8	ST122	India	Asia		2015	Bovine		L2	capB
2436	A0419	-	No						Development	Yes	Yes	Yes		25665	22	13	38	29	8	7	31	349	317	2277198	40.34	1	2277198	1	ST74	UK	Europe		1990	Bovine		L6	capA
2437	A0757	-	No						Development	Yes	Yes	Yes		25665	22	13	38	29	8	7	31	349	318	2277198	40.34	1	2277198	1	ST74	UK	Europe		1990	Bovine		L6	capA
2438	X0120	-	No						Development	Yes	Yes	Yes		25665	22	13	38	29	8	7	31	349	318	2277198	40.34	1	2277198	1	ST74	UK	Europe		1990	Bovine		L6	capA
2439	X1053	-	No						Development	Yes	Yes	Yes		25665	22	13	38	29	8	7	31	349	318	2277198	40.34	1	2277198	1	ST74	UK	Europe		1990	Bovine		L6	capA
2440	618/90	-	No						Development	Yes	Yes	Yes		25665	22	13	38	29	8	7	31	349	317	2277197	40.34	1	2277197	1	ST74	UK	Europe		1990	Bovine		L6	capA
2441	619/90	-	No						Development	Yes	Yes			25665	22	13	38	29	8	7	31	349	317	2277197	40.34	1	2277197	1	ST74	UK	Europe		1990	Bovine		L6	capA
2442	671/90	-	No						Development	Yes	Yes			25665	22	13	38	29	8	7	31	349	317	2277198	40.34	1	2277198	1	ST74	UK	Europe		1990	Bovine		L6	capA
2443	Ban-PM4	-	No					Yes, [51]	Development		Yes			81873	23	37	21	17	4	2	17	122	319	2408285	40.43	1	2408285	1	ST122	Bangladesh	Asia		2017	Avian		L2	capB
2444	Ban-PM7	-	No					Yes, [51]	Development		Yes			81873	23	37	21	17	4	2	17	122	319	2408436	40.43	1	2408436	1	ST122	Bangladesh	Asia		2017	Avian		L2	capB
2445	PS3536-1p	-	No						Development		Yes			25664	26	11	9	10	4	7	8	79	320	2335429	40.4	1	2335429	1	ST13	Switzerland	Europe		2017	Bovine		L3	capA
2446	ysq-001	-	No						Development	Yes	Yes			165135	2	7	5	6	4	5	7	9	321	2402177	40.2	31	194018	4	ST9	China	Asia		2019	Rabbit		L3	capF
2447	PMUVET4	-	No						Development	Yes	Yes			74852	23	44	39	36	15	53	43	321	145;228;438	2433584	40.15	102	70050	10	ST203	Peru	South America		2007	Other		L6	capA
2448	PMUVET5	-	No						Development	Yes	Yes			74852	23	44	39	36	15	53	43	321	145;228;438	2434476	40.15	104	69925	11	ST203	Peru	South America		2007	Other		L6	capA
2449	PMUVET3	-	No						Development	Yes	Yes			74852	23	44	39	36	15	53	43	321	145;228;438	2435376	40.15	109	64096	11	ST203	Peru	South America		2007	Other		L6	capA
2450	PMUVET2	-	No						Development	Yes	Yes			74852	23	44	39	36	15	53	43	321	145;228;438	2433759	40.15	105	60200	11	ST203	Peru	South America		2007	Other		L6	capA
2451	PMUVET1	-	No						Development	Yes	Yes			74852	23	44	39	36	15	53	43	321	145;228;438	2434420	40.15	105	69925	11	ST203	Peru	South America		2007	Other		L6	capA
2452	PMS 14	-	No						Development	Yes	Yes			161343	22	6	12	17	4	25	8	288	322	2562050	40.09	102	72128	10	ST229	India	Asia		2016	Ovine		L6	capA
2453	PMS 19	-	No						Development		Yes			161344	43	68	62	19	3	38	67	222	323	2385157	40.23	50	109655	9	-	India	Asia		2016	Ovine		L3	capA
2454	PMS 2	-	No						Development	Yes	Yes			161345	22	6	12	17	4	25	8	288	324	2360538	40.24	66	80987	9	ST229	India	Asia		2015	Ovine		L6	capA
2455	PM-1	-	No						Development		Yes			167351	23	37	21	17	4	2	17	122	325	2398994	40.52	1	2398994	1	ST122	China	Asia		2020	Bovine		L2	capB
2456	PM1	-	No						Development	Yes	Yes			81873	23	37	21	17	4	2	17	122	326	2413477	41	128	289611	3	ST122	Pakistan	Asia		2012	Bovine		L2	capB
2457	B:2 'Soron'	-	No						Development		Yes			169503	42	65	93	54	31	77	65	472	327	2272124	40.27	33	429512	3	-	India	Asia		2009	Porcine		L1	capA
2458	PM2	-	No						Development		Yes			81873	23	37	21	17	4	2	17	122	328	2300632	40.39	33	166244	4	ST122	Pakistan	Asia		2014	Bovine		L2	capB
2459	Tibet-Pm1	-	No						Development		Yes			170758	23	37	21	17	4	2	17	122	329	2331688	40.47	1	2331688	1	ST122	China	Asia		2018	Bovine		L2	capB
2460	HuN001	-	No						Development		Yes			74848	21	33	26	2	17	76	20	471	330	2287216	40.33	1	2287216	1	-	China	Asia		2021	Human		L1	capA
2461	MOR19	-	No						Development	Yes	Yes			174779	26	11	9	10	4	7	8	79	331	2315687	40.17	42	88739	5	ST13	Morocco	Africa		2019	Ovine		L3	capA
2462	PMWSG-4	-	No						Development	Yes	Yes	Yes		174780	21	33	26	2	17	20	20	129	332	2384268	40.35	2	2379221	1	ST129	China	Asia		2018	Avian		L1	capA
2463	Pm3	multocida	No						Development	Yes	Yes	Yes		67346	26	11	9	10	4	7	8	79	333	2386471	40.28	1	2386471	1	ST13	China	Asia		2020	Bovine		L3	capA
2464	Pm64	-	No						Development	Yes	Yes	Yes		67346	26	11	9	10	4	7	8	79	334	2424216	40.3	1	2424216	1	ST13	China	Asia		2020	Bovine		L3	capA
2465	17BRD-035	-	No						Development	Yes	Yes	Yes		180538	2	6	7	4	4	3	8	394	335	2624884	40.23	1	2624884	1	ST124	Australia	Oceania		2017	Bovine		L3	capA
2466	s4	-	No						Development				Eliminated. Reason: annotation fails completeness check according to RefSeq	-	2	11	81	6	4	5	7	430	-	2055992	40.31	2	1781242	1	-	China	Asia		2020	Rabbit		L3	capF
2467	IMT47951	-	No						Development		Yes	Yes		25664	26	11	9	87	4	7	8	474	336	2331229	40.4	1	2331229	1	-	Germany	Europe		2019	Bovine		L3	capA
2468	SD001	-	No						Development	Yes	Yes	Yes		152691	22	13	8	30	8	3	31	27	337	2451650	40.25	1	2451650	1	ST74	China	Asia		2019	Porcine		L6	capA
2469	SD11	-	No						Development	Yes	Yes	Yes		25656	2	7	5	6	4	5	7	9	338	2256546	40.41	1	2256546	1	ST9	China	Asia		2019	Rabbit		L3	capF
2470	Pm1	-	No						Development	Yes	Yes	Yes		184848	7	11	9	10	4	7	8	13	339	2621560	40.3	1	2621560	1	ST13	Japan	Asia		2017	Bovine		L3	capA
2471	PmBUFF2016HRY	-	No						Development		Yes	Yes		81873	23	37	21	17	4	2	17	122	340	2364569	40.41	38	289107	3	ST122	India	Asia		2016	Bovine		L2	capB
2472	Pm52HVVI	multocida	No						Development	Yes	Yes	Yes		25667	23	37	21	17	4	2	17	122	341	2295319	40.38	34	265314	3	ST122	India	Asia		2000	Bovine		L2	capB
2473	cs	-	No						Development					184847	22	104	8	88	8	3	31	475	-	2598625	39.93	82	84081	10	-	China	Asia		2019	Porcine		L6	capA
2474	Pm-CS-D	-	No						Development	Yes	Yes	Yes		131906	21	33	26	2	17	20	20	129	342	2274155	40.31	49	335058	3	ST129	China	Asia		2019	Porcine		L1	capA
2475	CUL-TANUVAS 2020	-	No						Development		Yes	Yes		25667	23	37	21	17	4	2	17	122	343	2374719	40.55	1	2374719	1	ST122	India	Asia		2020	Bovine		L2	capB
2476	DC2020	-	No						Development		Yes	Yes		81873	23	37	21	17	4	2	17	122	344	2369073	40.41	39	163921	4	ST122	Bangladesh	Asia		2020	Avian		L2	capB
2477	GS2020-X2	-	No						Development		Yes	Yes		188814	63	105	94	89	1	78	97	583	345	2438952	40.45	1	2438952	1	-	China	Asia		2020	Other		L3	-
2478	NIVEDIPm32	multocida	No						Development	Yes	Yes	Yes		81873	23	37	21	17	4	2	17	122	346	2298215	40.38	36	272913	3	ST122	India	Asia		2019	Bovine		L2	capB
2479	NIVEDIPm34	multocida	No						Development	Yes	Yes	Yes		81873	23	37	21	17	4	2	17	122	346	2298233	40.38	36	272852	3	ST122	India	Asia		2019	Bovine		L2	capB
2480	NIVEDIPm35	multocida	No						Development	Yes	Yes			81873	23	37	21	17	4	2	17	122	347	2300096	40.39	38	272688	3	ST122	India	Asia		2019	Bovine		L2	capB
2481	B621	-	No						Development	Yes	Yes			74869	2	7	5	6	4	5	7	9	348	2272956	40.23	29	180991	4	ST9	Unknown	Unknown		2010	Rabbit		L3	capF
2482	B859	-	No						Development	Yes	Yes			195505	2	4	3	38	4	2	30	312	349	2381248	40.28	26	246625	3	ST128	Italy	Europe		2015	Rabbit		L3	capA
2483	B852	-	No						Development	Yes	Yes			195504	2	7	5	6	4	5	7	9	350	2414341	40.16	82	134659	7	ST9	Italy	Europe		2015	Rabbit		L3	capA
2484	B639	-	No						Development	Yes	Yes			74860	2	11	5	6	4	5	7	204	351	2389974	40.21	69	124598	6	ST9	Italy	Europe		2011	Rabbit		L3	capA
2485	B635	-	No						Development	Yes	Yes			195503	22	13	72	29	8	3	31	302	352	2455773	40.15	68	189967	5	ST74	Italy	Europe		2011	Rabbit		L6	capA
2486	B617	-	No						Development	Yes	Yes			195501	22	13	8	29	8	3	31	74	353	2531333	40.17	130	113646	7	ST74	Italy	Europe		2009	Rabbit		L6	capA
2487	B615	-	No						Development		Yes			195500	35	11	63	67	40	43	75	298	354	2437508	40.13	65	187651	6	-	Italy	Europe		2010	Rabbit		L6	capA
2488	B607	-	No						Development	Yes	Yes			74863	2	7	5	6	4	5	7	9	355	2273612	40.24	21	239762	3	ST9	Italy	Europe		2011	Rabbit		L3	capF
2489	B609	-	No						Development	Yes	Yes			74860	2	11	5	6	4	5	7	204	356	2336501	40.28	39	135080	6	ST9	Italy	Europe		2010	Rabbit		L3	capA
2490	B555	-	No						Development	Yes	Yes			195499	2	7	56	6	4	5	7	301	357	2390218	40.2	73	137053	6	ST9	Italy	Europe		2011	Rabbit		L3	capF
2491	B522	-	No						Development	Yes	Yes			74868	14	10	20	19	8	3	20	50	358	2251664	40.27	30	189824	5	ST50	Italy	Europe		2010	Rabbit		L6	capD
2492	B288	-	No						Development	Yes	Yes			195499	2	7	56	6	4	5	7	301	359	2327679	40.26	42	219489	4	ST9	Italy	Europe		2006	Rabbit		L3	capA
2493	P1662	-	No						Development		Yes			74844	15	26	2	22	13	2	23	53	360	2249258	40.48	77	58313	12	-	USA	North America		Unknown	Avian	Turkey	-	capA
2495	P1591	-	No						Development		Yes			195509	16	27	23	1	1	1	24	54	362	2254097	40.37	18	335643	3	-	Unknown	Unknown		Unknown	Human		L7	-
2496	P2225	-	No						Validation					-	4	24	21	20	11	73	21	452	-	2205453	40.34	267	12227	54	-	Unknown	Unknown		Unknown	Bovine	Cattle	L1	capA
2497	P1997	-	No						Development		Yes			195511	11	8	16	7	1	6	8	40	363	2259657	40.41	44	175549	5	-	Unknown	Unknown		Unknown	Avian	Herring gull	L4	-
2498	CAPM6431	-	No						Development	Yes	Yes			195506	2	7	5	6	4	5	7	9	364	2396499	40.2	40	142680	6	ST9	Czech Republic	Europe		2001	Rabbit		L3	capF
2499	P2192	-	No						Development		Yes			195513	11	8	16	7	1	6	8	40	365	2234845	40.48	124	48650	14	-	Unknown	Unknown		1972	Avian	Chicken	L4	-
2500	VP243	-	No						Development	Yes	Yes			195518	23	39	41	17	4	2	17	162	366	2237210	40.27	30	135020	5	ST122	Unknown - Africa	Africa		Unknown	Bovine	Cattle	L2	capE
2502	VP584	-	No						Development	Yes	Yes			195518	23	39	41	17	4	2	17	162	367	2237177	40.27	27	139035	5	ST122	Unknown - Africa	Africa		Unknown	Bovine	Cattle	L2	capE
2503	VP583	-	No						Development	Yes	Yes			195507	23	39	21	17	4	2	17	292	368	2231482	40.27	26	183697	4	ST122	Unknown - Africa	Africa		Unknown	Bovine	Cattle	L2	capE
2504	VP582	-	No						Development	Yes	Yes			195519	23	39	41	17	4	2	17	162	369	2236818	40.27	27	135020	5	ST122	South Africa	Africa		Unknown	Bovine	Cattle	L2	capE
2505	P1234	-	No						Development	Yes	Yes			195507	23	39	21	17	4	2	17	292	370	2235911	40.26	31	121978	5	ST122	Unknown - Africa	Africa		Unknown	Bovine	Cattle	L2	capE
2507	39535	-	No						Development	Yes	Yes			195496	12	22	19	1	1	12	18	37	371	2356786	40.43	2	1617443	1	ST37	Unknown	Unknown		Unknown	Avian		L1	capA
2509	36655	-	No						Development	Yes	Yes			195494	3	4	3	38	4	2	30	128	372	2304005	40.38	6	1398637	1	ST128	Unknown	Unknown		Unknown	Avian		L3	capA
2510	P2093	-	No						Development		Yes			195512	35	11	63	67	40	43	75	298	373	2349938	40.17	21	272403	3	-	Unknown	Unknown		1971	Rabbit		L6	capA
2511	32022	-	No						Development		Yes			195491	2	2	2	2	2	2	2	2	374	2313465	40.33	4	982539	2	-	Unknown	Unknown		Unknown	Avian		L3	capA
2512	P2687	-	No						Development		Yes			25665	22	-	8	29	8	7	31	-	375	2310094	40.19	21	287923	3	-	Unknown	Unknown		1974	Bovine		L6	capA
2513	P1573	-	No						Development	Yes	Yes			152691	22	13	8	29	8	3	31	74	376	2364898	40.18	55	168571	5	ST74	Unknown	Unknown		Unknown	Human		L6	capA
2515	P3016	-	No						Development		Yes			195517	35	11	63	67	40	43	75	298	378	2409892	40.14	26	225884	4	-	USA	North America		1975	Rabbit		L6	capA
2516	31772	-	No						Development	Yes	Yes			74848	21	33	26	2	17	20	20	129	379	2315030	40.35	2	1315898	1	ST129	Unknown	Unknown		Unknown	Avian		L1	capA
2517	P2117	-	No						Development		Yes			195512	35	11	63	67	40	43	75	298	380	2378234	40.18	21	268872	3	-	USA	North America		1971	Rabbit		L6	capA
2518	P1971	-	No						Development	Yes	Yes			25660	7	11	40	10	4	7	8	80	381	2506027	40.2	59	172443	5	ST13	Unknown	Unknown		1971	Bovine		L3	capA
2519	P1702	-	No						Development	Yes	Yes			74870	21	34	28	22	22	8	30	156	382;509	2324789	40.33	25	354661	3	ST156	Unknown	Unknown		Unknown	Avian		L2	capA
2521	P2441	-	No						Development	Yes	Yes			195514	7	11	9	10	4	7	8	13	384	2492680	40.26	78	104747	7	ST13	Unknown	Unknown		1973	Rabbit		L3	capA
2522	B622	-	No						Development		Yes			195502	14	10	73	73	8	3	20	296	385	2261773	40.24	23	213859	4	-	Italy	Europe		2010	Rabbit		L6	capD
2523	P903	-	No						Development	Yes	Yes			74868	14	10	20	19	8	3	20	50	386	2310510	40.18	45	300370	4	ST50	Unknown	Unknown		Unknown	Porcine	Pig	L6	capD
2524	10159	-	No						Development	Yes	Yes			195480	1	18	18	8	34	12	11	237	387	2277732	40.48	1	2277732	1	ST30	USA	North America		2015	Avian	Turkey	L1	capA
2525	10185	-	No						Development		Yes			195481	4	72	28	63	11	3	68	235	388	2280285	40.34	1	2280285	1	-	USA	North America		2015	Avian	Turkey	L3	capA
2526	11205	-	No						Development		Yes			195484	60	109	95	8	5	8	61	476	389	2347554	40.33	1	2347554	1	-	USA	North America		2020	Avian	Turkey	L3	capF
2527	10957	-	No						Development		Yes			195482	60	109	95	92	57	8	4	477	390	2314161	40.35	1	2314161	1	-	USA	North America		2019	Avian	Turkey	L3	capA
2528	11020	-	No						Development		Yes			195483	60	24	95	92	5	8	4	478	391	2306919	40.4	1	2306919	1	-	USA	North America		2019	Avian	Chicken	L3	capA
2529	11245	-	No						Development		Yes			195481	4	72	28	63	11	3	68	235	392	2280310	40.34	1	2280310	1	-	USA	North America		2021	Avian	Turkey	L3	capA
2530	P1702	-	No						Development	Yes				195510	21	34	28	22	22	8	30	156	-	2340216	40.44	2	2337700	1	ST156	USA	North America		2022	Avian		L2	capA
2531	32985	-	No						Development	Yes	Yes			195492	4	24	25	20	11	2	21	61	393	2432628	40.33	2	2428887	1	ST158	USA	North America		2022	Avian		L1	capA
2533	P2095	-	No						Development		Yes			74846	25	4	3	44	4	2	4	159	395	2342144	40.33	2	2338462	1	-	USA	North America		2022	Avian		L5	capA
2534	33011	-	No						Development	Yes	Yes			25659	4	24	25	20	11	2	21	61	396	2447589	40.29	2	2443848	1	ST158	France	Antarctica	Amsterdam Island, Terres Australes et Antarctiques Francaises, Indian Ocean	2019	Avian	Thalassarche carteri	L1	capA
2535	P1581	-	No						Development		Yes			195508	16	27	23	1	1	1	24	54	397	2255532	40.47	2	2253720	1	-	USA	North America		2022	Avian		L7	-
2536	P2723	-	No						Development					195516	4	25	22	21	5	81	22	479	-	2299898	40.37	2	2297391	1	-	Unknown	Unknown		Unknown	Avian	Turkey	L8	capA
2537	38725	-	No						Development		Yes			195495	67	108	76	53	56	47	98	480	398	2251880	40.38	1	2251880	1	-	Unknown	Unknown		Unknown	Avian		L6	-
2538	21317	-	No						Development		Yes			195486	68	14	96	13	10	1	14	481	399	2260921	40.57	1	2260921	1	-	Unknown	Unknown		Unknown	Avian		L3	capA
2539	35564	-	No						Development		Yes			195486	68	14	96	13	10	1	14	481	400	2260878	40.56	1	2260878	1	-	Unknown	Unknown		Unknown	Avian		L3	capA
2540	31971	-	No						Development		Yes			195490	6	19	16	18	5	33	83	482	401	2272615	40.45	1	2272615	1	-	Unknown	Unknown		Unknown	Avian		-	capA
2541	41060	-	No						Development		Yes			195498	25	4	3	44	4	2	4	159	402	2262419	40.4	1	2262419	1	-	Unknown	Unknown		Unknown	Avian		L5	capF
2542	36502	-	No						Development		Yes			25656	2	7	5	6	4	5	7	9	403	2294523	40.37	1	2294523	1	ST9	Unknown	Unknown		Unknown	Avian		L3	capF
2543	21275	-	No						Development		Yes			195485	69	10	20	19	8	3	20	483	404	2322663	40.32	1	2322663	1	-	Unknown	Unknown		Unknown	Avian		L6	capD
2544	28606	-	No						Development		Yes			195487	4	95	28	3	12	1	27	438	405	2315060	40.42	1	2315060	1	-	Unknown	Unknown		Unknown	Avian		L3	capA
2545	34030	-	No						Development	Yes	Yes			195493	1	5	10	1	1	6	11	3	406	2303777	40.43	1	2303777	1	ST15	Unknown	Unknown		Unknown	Avian		L3	capA
2546	40540	-	No						Development	Yes	Yes			25665	22	13	8	29	8	7	31	206	407	2277065	40.34	1	2277065	1	ST74	Unknown	Unknown		Unknown	Avian		L6	capA
2547	29135	-	No						Development	Yes	Yes			195488	22	13	8	29	8	3	31	74	408	2395596	40.31	1	2395596	1	ST74	Unknown	Unknown		Unknown	Avian		L6	capA
2548	29792	-	No						Development	Yes	Yes			195489	22	13	8	29	8	3	31	74	409	2398379	40.29	1	2398379	1	ST74	Unknown	Unknown		Unknown	Avian		L6	capA
2549	39639	-	No						Development	Yes	Yes			195497	4	5	2	5	5	1	5	35	410	2316141	40.38	1	2316141	1	ST8	Unknown	Unknown		Unknown	Avian		L3	capA
2550	P2100	-	No						Development	Yes	Yes			74847	22	13	8	30	8	3	31	27	411	2424397	40.24	2	2421956	1	ST74	Unknown	Unknown		Unknown	Avian	Turkey	L6	capA
2551	P2237	-	No						Development	Yes	Yes			74868	14	10	20	19	8	3	20	50	412;634	2379541	40.21	1	2379541	1	ST50	Unknown	Unknown		Unknown	Avian	Turkey	L6	capD
2552	BAUFCTA	-	No						Development	Yes	Yes			203591	21	33	26	2	17	20	35	201	16	2340401	40.2	22	229570	4	ST129	Bangladesh	Asia		2019	Avian		L1	capA
2553	NIVEDIPm36	multocida	No						Development	Yes	Yes			74876	22	13	8	29	8	3	31	74	413	2302439	40.17	20	358638	3	ST74	India	Asia		2019	Porcine		L6	capA
2554	NIVEDIPm17	multocida	No						Development	Yes	Yes			203592	14	10	20	19	8	3	20	50	414	2358399	40.17	43	160959	5	ST50	India	Asia		2019	Porcine		L6	capD
2555	P5041881	-	No						Development	Yes	Yes			203593	14	10	20	19	8	3	20	50	415	2327355	40.31	1	2327355	1	ST50	UK	Europe		2020	Porcine		L6	capD
2556	P504190	-	No						Development	Yes	Yes			203593	14	10	20	19	8	3	20	50	416	2327408	40.31	1	2327408	1	ST50	UK	Europe		2020	Porcine		L6	capD
2557	PF5	-	No						Development		Yes			203595	2	11	81	6	4	5	7	430	417	2461710	40.34	1	2461710	1	-	China	Asia		2021	Rabbit		L3	capF
2558	PF6	-	No						Development	Yes	Yes	Yes		203594	2	11	5	6	4	5	93	428	418;422;424	2495991	40.32	1	2495991	1	ST9	China	Asia		2022	Rabbit		L3	capF
2559	PF7	-	No						Development		Yes	Yes		203595	2	11	81	6	4	5	7	430	417	2461707	40.34	1	2461707	1	-	China	Asia		2021	Rabbit		L3	capF
2560	PF9	-	No						Development	Yes	Yes	Yes		203594	2	11	5	6	4	5	93	428	419	2496043	40.32	1	2496043	1	ST9	China	Asia		2020	Rabbit		L3	capF
2561	PF10	-	No						Development	Yes	Yes	Yes		203594	2	11	5	6	4	5	93	428	420	2496048	40.32	1	2496048	1	ST9	China	Asia		2021	Rabbit		L3	capF
2562	PF11	-	No						Development		Yes	Yes		203595	2	11	81	6	4	5	7	430	421	2461682	40.34	1	2461682	1	-	China	Asia		2022	Rabbit		L3	capF
2563	PF12	-	No						Development	Yes	Yes	Yes		203594	2	11	5	6	4	5	93	428	422	2496027	40.32	1	2496027	1	ST9	China	Asia		2021	Rabbit		L3	capF
2564	PF14	-	No						Development	Yes	Yes	Yes		203594	2	11	5	6	4	5	93	428	423	2496037	40.32	1	2496037	1	ST9	China	Asia		2021	Rabbit		L3	capF
2565	PF16	-	No						Development	Yes	Yes	Yes		203594	2	11	5	6	4	5	93	428	424	2496019	40.32	1	2496019	1	ST9	China	Asia		2021	Rabbit		L3	capF
2566	PF19	-	No						Development		Yes	Yes		203595	2	11	81	6	4	5	7	430	421;425	2461989	40.34	1	2461989	1	-	China	Asia		2021	Rabbit		L3	capF
2567	PF18	-	No						Development	Yes	Yes	Yes		203594	2	11	5	6	4	5	93	428	418;422;424	2496019	40.32	1	2496019	1	ST9	China	Asia		2021	Rabbit		L3	capF
2568	PF1	-	No						Development	Yes	Yes	Yes		203594	2	11	5	6	4	5	93	428	418;422;424	2495990	40.32	2	2442044	1	ST9	China	Asia		2020	Rabbit		L3	capF
2569	PF17	-	No						Development		Yes	Yes		203595	2	11	81	6	4	5	7	430	426	2461646	40.34	1	2461646	1	-	China	Asia		2021	Rabbit		L3	capF
2570	PF15	-	No						Development		Yes	Yes		203596	2	11	5	82	4	67	7	431	427;429	2463975	40.3	1	2463975	1	-	China	Asia		2022	Rabbit		L3	capF
2571	PM785D1B	-	No						Development		Yes	Yes		207145	26	11	9	10	4	7	8	79	428	2287082	40.21	53	118178	6	ST13	USA	North America		2022	Bovine	Cow	L3	capA
2572	PF8	-	No						Development		Yes	Yes		203595	2	11	81	6	4	5	7	430	417	2461504	40.34	1	2461504	1	-	China	Asia		2021	Rabbit		L3	capF
2573	PF13	-	No						Development		Yes	Yes		203596	2	11	5	82	4	67	7	431	429	2463826	40.3	2	2203206	1	-	China	Asia		2021	Rabbit		L3	capF
2574	Alim_FC_1002	-	No						Development	Yes	Yes	Yes		81873	23	37	21	17	4	2	17	122	319	2406941	40.43	41	289525	4	ST122	Bangladesh	Asia		2021	Avian	Chicken	L2	capB
2575	Alim_FC_1001	-	No						Development	Yes	Yes	Yes		81873	23	37	21	17	4	2	17	122	319	2408965	40.43	44	301488	3	ST122	Bangladesh	Asia		2020	Avian	Chicken	L2	capB
2577	SDHB	-	No						Development	Yes	Yes	Yes		25667	23	37	21	17	4	2	17	122	81	2429285	40.7	50	194634	5	ST122	India	Asia		2019	Other	Chittal deer	L2	capB
2578	NIVEDIPm20	multocida	No						Development	Yes	Yes	Yes		212734	22	6	12	17	4	25	8	288	430	2625592	40.18	190	79941	11	ST229	India	Asia		2019	Ovine	Sheep	-	capA
2579	NIVEDIPm3	-	No						Development	Yes	Yes	Yes		212734	22	6	12	17	4	25	8	288	431	2624689	40.18	186	86312	9	ST229	India	Asia		2018	Ovine	Sheep	-	capA
2580	NIVEDIPm9	-	No						Development	Yes	Yes	Yes		212735	22	6	12	17	4	25	8	288	432	2542502	40.11	122	86431	12	ST229	India	Asia		2019	Ovine	Sheep	L6	capA
2581	NIVEDIPm1	-	No						Development	Yes	Yes			212734	22	6	12	17	4	25	8	288	433	2624736	40.18	196	86305	10	ST229	India	Asia		2018	Ovine	Sheep	-	capA
2582	NIVEDIPm19	-	No						Development	Yes	Yes			161343	22	6	12	17	4	25	8	288	434	2530757	40.21	134	86417	10	ST229	India	Asia		2019	Ovine	Sheep	L6	capA
2583	NIVEDIPm31	multocida	No						Development	Yes	Yes			161343	22	6	12	17	4	25	8	288	435	2526326	40.09	134	71995	12	ST229	India	Asia		2019	Ovine	Sheep	L6	capA
2584	NIVEDIPm10	-	No						Development	Yes	Yes			212735	22	6	12	17	4	25	8	288	436	2563181	40.06	118	70633	12	ST229	India	Asia		2019	Ovine	Sheep	L6	capA
2585	NIVEDIPm22	multocida	No						Development	Yes	Yes			161343	22	6	12	17	4	25	8	288	437	2560737	40.08	100	65798	13	ST229	India	Asia		2019	Ovine	Sheep	L6	capA
2586	PM2	-	No						Development	Yes	Yes			74852	23	44	39	36	15	53	43	321	438	2413301	40.15	119	69240	10	ST203	Peru	South America		Unknown	Other	Alpaca	L6	capA
2587	PM1	multocida	No						Development		Yes			212736	24	41	11	1	3	2	6	484	439	2373018	40.18	37	202654	4	-	Peru	South America		Unknown	Avian	Pelican	L6	-
2588	Alim_FC_1003	-	No						Development	Yes	Yes			81873	23	37	21	17	4	2	17	122	440	2370634	40.41	42	163921	5	ST122	Bangladesh	Asia		2020	Avian	Chicken	L2	capB
2589	LXSS001	-	No						Development	Yes	Yes			212737	22	13	72	29	8	3	31	302	441	2480671	40.27	1	2480671	1	ST74	China	Asia		2022	Rabbit		L6	capA
2590	D-71	-	No						Development	Yes	Yes			212738	21	33	26	2	17	20	20	129	442	2355105	40.26	19	565386	2	ST129	Russia	Asia		1985	Unknown		L1	capA
2591	1231	-	No						Development	Yes	Yes			74876	22	13	8	29	8	3	31	74	443	2368328	40.2	22	556179	2	ST74	Russia	Asia		1986	Porcine	Pig	L6	capA
2592	T-80	-	No						Development	Yes	Yes			74876	22	13	8	29	8	3	31	74	444	2371050	40.19	28	556179	2	ST74	Russia	Asia		1980	Ovine	Lamb	L6	capA
2593	T-80-D	-	No						Development	Yes	Yes			74868	14	10	20	19	8	3	20	50	445	2369811	40.12	68	136018	6	ST50	Russia	Asia		1993	Ovine	Lamb	L6	-
2594	BD1769	-	No						Development		Yes			219601	11	8	16	7	11	6	8	273	446	2265117	40.34	21	354087	3	-	Japan	Asia		2021	Avian	Chicken	L4	-
2600	PM2736	-	No						Development	Yes	Yes			226862	12	22	19	1	1	12	18	37	447	2403558	40.28	34	201388	4	ST37	Australia	Oceania		2021	Other	New Zealand Fur Seal	L1	capA
2602	PM1455	-	No						Development	Yes	Yes			226864	1	18	18	8	12	12	11	30	448	2251979	40.43	31	245421	4	ST30	Australia	Oceania		2011	Avian	Chicken	L1	capA
2617	PM2372	-	No						Development		Yes			226867	2	6	4	4	6	4	6	7	449;450	2338480	40.3	22	232826	4	-	Australia	Oceania		2017	Other	SubAntartic Fur Seal	L3	capA
2618	PM2371	-	No						Development		Yes			226867	2	6	4	4	6	4	6	7	449;450	2303852	40.3	22	336305	3	-	Australia	Oceania		2017	Other	SubAntartic Fur Seal	L3	capA
2619	PM2374	-	No						Development		Yes			226867	2	6	4	4	6	4	6	7	449;450	2315455	40.26	25	260783	4	-	Australia	Oceania		2017	Other	New Zealand Fur Seal	L3	capA
2620	PM2373	-	No						Development		Yes			226867	2	6	4	4	6	4	6	7	449;450	2324045	40.3	22	260783	4	-	Australia	Oceania		2017	Other	New Zealand Fur Seal	L3	capA
2621	PM2376	-	No						Development		Yes			226867	2	6	4	4	6	4	6	7	450	2260497	40.44	154	36655	18	-	Australia	Oceania		2017	Other	New Zealand Fur Seal	L3	-
2622	22N	-	No						Development		Yes			25664	26	11	9	10	4	7	8	79	451	2384104	40.77	132	82441	8	ST13	Canada	North America		2008	Bovine	Cow	L3	capA
2623	PM2375	-	No						Development		Yes			226867	2	6	4	4	6	4	6	7	450	2225214	40.46	167	32979	22	-	Australia	Oceania		2017	Other	New Zealand Fur Seal	L3	-
2624	22T	-	No						Validation					-	26	11	9	10	4	-	8	-	-	2269649	40.52	395	10499	68	-	Canada	North America		2008	Bovine	Cow	L3	-
2625	35N	-	No						Development		Yes	Yes		25664	26	11	9	10	4	7	8	79	451	2318163	40.36	72	80147	9	ST13	Canada	North America		2008	Bovine	Cow	L3	capA
2626	37N	-	No						Development		Yes	Yes		25664	26	11	9	10	4	7	8	79	452	2325813	40.41	79	116818	6	ST13	Canada	North America		2008	Bovine	Cow	L3	capA
2627	228T	-	No						Development		Yes	Yes		25664	26	11	9	10	4	7	8	79	453	2328597	40.42	89	69554	11	ST13	Canada	North America		2008	Bovine	Cow	L3	-
2628	37T	-	No						Development		Yes	Yes		25664	26	11	9	10	4	7	8	79	452	2318449	40.35	63	81745	8	ST13	Canada	North America		2008	Bovine	Cow	L3	capA
2629	76T	-	No						Development		Yes	Yes		226868	26	11	9	10	4	7	8	79	454;455	2461035	40.35	137	54582	14	ST13	Canada	North America		2008	Bovine	Cow	L3	capA
2630	124T	-	No						Development		Yes	Yes		226868	26	11	9	10	4	7	8	79	455	2406999	40.34	99	80795	9	ST13	Canada	North America		2008	Bovine	Cow	L3	capA
2631	150N	-	No						Development	Yes	Yes	Yes		67346	26	11	9	10	4	7	8	79	456	2467679	40.38	139	69285	12	ST13	Canada	North America		2008	Bovine	Cow	L3	capA
2632	BS-GX-YL190930	-	No						Development	Yes	Yes	Yes		180538	2	6	7	4	4	3	8	394	457	2653145	40.2	79	246030	4	ST124	China	Asia		2019	Bovine	Cow	L3	capA
2633	150T	-	No						Development		Yes	Yes		67346	26	11	9	10	4	7	8	79	456	2447981	40.34	128	70846	13	ST13	Canada	North America		2008	Bovine	Cow	L3	capA
2634	BS-GX-DA190825	-	No						Development	Yes	Yes	Yes		67346	26	11	9	10	4	7	8	79	458	2342878	40.21	44	174521	4	ST13	China	Asia		2019	Bovine	Cow	L3	capA
2635	IHIT25070	-	No					Yes, [51]	Development		Yes	Yes		148100	23	37	21	17	4	2	17	122	459;486	2380436	40.27	24	382670	3	ST122	Germany	Europe		2010	Other	Fallow deer	L2	capB
2636	IHIT25079	-	No					Yes, [51]	Development	Yes	Yes	Yes		148100	23	37	21	17	4	2	17	122	459;486	2292460	40.3	25	229971	3	ST122	Germany	Europe		2013	Bovine	Calf	L2	capB
2637	IHIT36468	-	No					Yes, [51]	Development	Yes	Yes	Yes		148100	23	37	21	17	4	2	17	122	459;486	2537330	40.26	23	382670	3	ST122	Germany	Europe		2014	Porcine	Wild boar	L2	capB
2638	IHIT36469	-	No					Yes, [51]	Development	Yes	Yes	Yes		148100	23	37	21	17	4	2	17	122	459;486	2499005	40.29	25	382670	3	ST122	Germany	Europe		2015	Porcine	Wild boar	L2	capB
2639	IHIT36471	-	No					Yes, [51]	Development	Yes	Yes	Yes		148100	23	37	21	17	4	2	17	122	459;486	2441835	40.28	23	382670	3	ST122	Germany	Europe		2016	Bovine	Calf	L2	capB
2640	IHIT36470	-	No					Yes, [51]	Development		Yes	Yes		148100	23	37	21	17	4	2	17	122	459;486	2536839	40.26	23	382670	3	ST122	Germany	Europe		2016	Other	Horse	L2	capB
2641	IHIT36472	-	No					Yes, [51]	Development		Yes	Yes		148100	23	37	21	17	4	2	17	122	460	2472113	40.28	24	289354	3	ST122	Germany	Europe		2016	Bovine	Cow	L2	capB
2642	IHIT36473	-	No					Yes, [51]	Development		Yes	Yes		148100	23	37	21	17	4	2	17	122	461	2472564	40.28	23	382670	3	ST122	Germany	Europe		2014	Bovine	Calf	L2	capB
2643	IHIT36474	-	No					Yes, [51]	Development	Yes	Yes	Yes		148100	23	37	21	17	4	2	17	122	462	2457671	40.3	25	290715	3	ST122	Germany	Europe		2016	Bovine	Cow	L2	capB
2644	IHIT36475	-	No					Yes, [51]	Development		Yes	Yes		148100	23	37	21	17	4	2	17	122	462	2473396	40.28	24	382670	3	ST122	Germany	Europe		2016	Bovine	Cow	L2	capB
2645	IHIT36477	-	No					Yes, [51]	Development		Yes	Yes		148100	23	37	21	17	4	2	17	122	463	2497523	40.26	25	382670	3	ST122	Germany	Europe		2017	Porcine	Pig	L2	capB
2646	IHIT36478	-	No					Yes, [51]	Development		Yes	Yes		148100	23	37	21	17	4	2	17	122	464	2536822	40.26	23	382670	3	ST122	Germany	Europe		2017	Other	Wolf	L2	capB
2647	IHIT36479	-	No					Yes, [51]	Development	Yes	Yes	Yes		148100	23	37	21	17	4	2	17	122	465	2515785	40.27	27	382670	3	ST122	Germany	Europe		2014	Bovine	Calf	L2	capB
2648	IHIT25096	-	No					Yes, [51]	Development		Yes			148100	23	37	21	17	4	2	17	122	459;486	2284448	40.31	36	149269	4	ST122	Germany	Europe		2010	Bovine	Cow	L2	capB
2649	IHIT36480	-	No					Yes, [51]	Development	Yes	Yes			148100	23	37	21	17	4	2	17	122	466	2496935	40.26	23	382670	3	ST122	Germany	Europe		2016	Porcine	Wild boar	L2	capB
2650	IHIT36482	-	No					Yes, [51]	Development		Yes			148100	23	37	21	17	4	2	17	122	466	2536872	40.26	23	382670	3	ST122	Germany	Europe		2017	Bovine	Cow	L2	capB
2651	IHIT36481	-	No					Yes, [51]	Development		Yes			148100	23	37	21	17	4	2	17	122	466	2472602	40.28	23	382670	3	ST122	Germany	Europe		2016	Porcine	Pig	L2	capB
2652	IHIT36483	-	No					Yes, [51]	Development	Yes	Yes			148100	23	37	21	17	4	2	17	122	466	2468707	40.3	23	382670	3	ST122	Germany	Europe		2017	Porcine	Wild boar	L2	capB
2653	IHIT36484	-	No					Yes, [51]	Development		Yes			226869	23	37	21	17	4	2	17	122	467	2497037	40.26	23	382670	3	ST122	Germany	Europe		2017	Porcine	Wild boar	L2	capB
2654	IHIT25098	-	No					Yes, [51]	Development		Yes			148100	23	37	21	17	4	2	17	122	459;486	2536881	40.26	23	382670	3	ST122	Germany	Europe		2010	Porcine	Pig	L2	capB
2655	IHIT37565	-	No					Yes, [51]	Development		Yes			148100	23	37	21	17	4	2	17	122	468	2486778	40.28	25	282035	3	ST122	Germany	Europe		2017	Porcine	Wild boar	L2	capB
2656	IHIT36485	-	No					Yes, [51]	Development		Yes			148100	23	37	21	17	4	2	17	122	469	2537091	40.26	24	230779	3	ST122	Germany	Europe		2018	Other	Wolf	L2	capB
2657	IHIT37566	-	No					Yes, [51]	Development		Yes			148100	23	37	21	17	4	2	17	122	459;486	2459918	40.29	23	382670	3	ST122	Germany	Europe		2015	Bovine	Calf	L2	capB
2658	IHIT37564	-	No					Yes, [51]	Development		Yes			148100	23	37	21	17	4	2	17	122	464	2465883	40.31	36	111003	7	ST122	Germany	Europe		2017	Bovine	Cow	L2	capB
2659	IHIT37567	-	No						Development	Yes	Yes			148100	23	37	21	17	4	2	17	122	459;486	2500531	40.29	28	163697	4	ST122	Germany	Europe		2015	Bovine	Calf	L2	capB
2660	IHIT37569	-	No					Yes, [51]	Development	Yes	Yes			148100	23	37	21	17	4	2	17	122	459;486	2324516	40.28	23	382670	3	ST122	Germany	Europe		2017	Bovine	Calf	L2	capB
2661	IHIT37568	-	No					Yes, [51]	Development		Yes			148100	23	37	21	17	4	2	17	122	459;486	2536900	40.26	24	382670	3	ST122	Germany	Europe		2016	Bovine	Calf	L2	capB
2662	IHIT37570	-	No					Yes, [51]	Development		Yes			148100	23	37	21	17	4	2	17	122	459;486	2321978	40.29	42	111485	7	ST122	Germany	Europe		2014	Porcine	Wild boar	L2	capB
2663	IHIT37571	-	No					Yes, [51]	Development	Yes	Yes			148100	23	37	21	17	4	2	17	122	469	2321404	40.3	43	111003	8	ST122	Germany	Europe		2016	Bovine	Cow	L2	capB
2664	IHIT37572	-	No					Yes, [51]	Development	Yes	Yes			148100	23	37	21	17	4	2	17	122	466	2409346	40.35	43	119936	8	ST122	Germany	Europe		2015	Other		-	capB
2665	IHIT37573	-	No					Yes, [51]	Development	Yes	Yes			148100	23	37	21	17	4	2	17	122	459;486	2279534	40.3	33	148127	5	ST122	Germany	Europe		2014	Porcine	Wild boar	L2	capB
2666	IHIT37574	-	No					Yes, [51]	Development		Yes			148100	23	37	21	17	4	2	17	122	470	2532747	40.28	31	382670	3	ST122	Germany	Europe		2016	Porcine	Wild boar	L2	capB
2667	IHIT37575	-	No					Yes, [51]	Development	Yes	Yes			148100	23	37	21	17	4	2	17	122	461	2325247	40.28	37	120062	5	ST122	Germany	Europe		2016	Bovine	Cow	L2	capB
2668	IHIT37576	-	No					Yes, [51]	Development		Yes			148100	23	37	21	17	4	2	17	122	461	2500548	40.26	30	203255	4	ST122	Germany	Europe		2017	Porcine	Wild boar	L2	capB
2669	IHIT25102	-	No					Yes, [51]	Development		Yes			148100	23	37	21	17	4	2	17	122	471	2496981	40.26	24	382670	3	ST122	Germany	Europe		2010	Porcine	Pig	L2	capB
2670	IHIT37577	-	No					Yes, [51]	Development		Yes			148100	23	37	21	17	4	2	17	122	472	2459624	40.29	24	290657	3	ST122	Germany	Europe		2013	Bovine	Cow	L2	capB
2671	IHIT37578	-	No					Yes, [51]	Development		Yes			148100	23	37	21	17	4	2	17	122	473;480	2496221	40.32	51	110126	8	ST122	Germany	Europe		2014	Porcine	Wild boar	L2	capB
2672	IHIT37579	-	No					Yes, [51]	Development		Yes			148100	23	37	21	17	4	2	17	122	466	2512660	40.28	26	230778	3	ST122	Germany	Europe		2018	Porcine	Piglet	L2	capB
2673	IHIT37580	-	No					Yes, [51]	Development		Yes			148100	23	37	21	17	4	2	17	122	466	2455780	40.31	42	148121	6	ST122	Germany	Europe		2017	Porcine	Piglet	L2	capB
2674	IHIT37581	-	No					Yes, [51]	Development		Yes			148100	23	37	21	17	4	2	17	122	459;486	2486873	40.28	25	302896	3	ST122	Germany	Europe		2014	Porcine	Pig	L2	capB
2675	IHIT37583	-	No					Yes, [51]	Development	Yes	Yes			148100	23	37	21	17	4	2	17	122	474	2518439	40.27	23	382736	3	ST122	Germany	Europe		2017	Bovine	Cow	L2	capB
2676	IHIT37582	-	No					Yes, [51]	Development		Yes			148100	23	37	21	17	4	2	17	122	459;486	2383533	40.29	45	91918	8	ST122	Germany	Europe		2016	Porcine	Pig	L2	capB
2677	IHIT37584	-	No					Yes, [51]	Development		Yes			148100	23	37	21	17	4	2	17	122	475	2462287	40.27	30	279926	3	ST122	Germany	Europe		2014	Bovine	Cow	L2	capB
2678	IHIT37585	-	No					Yes, [51]	Development		Yes			148100	23	37	21	17	4	2	17	122	459;486	2499678	40.26	26	290663	3	ST122	Germany	Europe		2017	Porcine	Wild boar	L2	capB
2679	IHIT37586	-	No					Yes, [51]	Development		Yes			148100	23	37	21	17	4	2	17	122	474	2313785	40.35	60	74723	9	ST122	Germany	Europe		2016	Bovine	Cow	-	capB
2680	IHIT25108	-	No					Yes, [51]	Development	Yes	Yes			148100	23	37	21	17	4	2	17	122	459;486	2438848	40.29	23	382670	3	ST122	Germany	Europe		2013	Bovine	Cow	L2	capB
2681	IHIT37587	-	No					Yes, [51]	Development		Yes			148100	23	37	21	17	4	2	17	122	459;486	2496402	40.27	31	153111	4	ST122	Germany	Europe		2015	Other	Red deer	L2	capB
2682	IHIT37588	-	No					Yes, [51]	Development		Yes			148100	23	37	21	17	4	2	17	122	459;486	2481017	40.29	37	148168	6	ST122	Germany	Europe		2017	Bovine	Cow	L2	capB
2683	IHIT37770	-	No					Yes, [51]	Development	Yes	Yes			148100	23	37	21	17	4	2	17	122	461	2537388	40.26	23	382670	3	ST122	Hungary	Europe		2013	Porcine	Pig	L2	capB
2684	IHIT37589	-	No					Yes, [51]	Development	Yes	Yes			148100	23	37	21	17	4	2	17	122	476	2474088	40.33	46	111521	8	ST122	Germany	Europe		2018	Porcine	Pig	L2	capB
2685	IHIT39154	-	No					Yes, [51]	Development	Yes	Yes			148100	23	37	21	17	4	2	17	122	466	2268184	40.51	96	43009	14	ST122	Germany	Europe		2018	Bovine	Cow	-	capB
2686	IHIT37771	-	No					Yes, [51]	Development		Yes			148100	23	37	21	17	4	2	17	122	461	2347708	40.27	29	289355	3	ST122	Hungary	Europe		2013	Porcine	Pig	L2	capB
2687	IHIT39151	-	No					Yes, [51]	Development		Yes			148100	23	37	21	17	4	2	17	122	477	2299615	40.48	101	44163	15	ST122	Germany	Europe		2018	Bovine	Cow	-	capB
2688	IHIT39152	-	No					Yes, [51]	Development	Yes	Yes	Yes		148100	23	37	21	17	4	2	17	122	478	2243503	40.51	93	52436	13	ST122	Germany	Europe		2018	Other	Fallow deer	-	capB
2689	IHIT39153	-	No					Yes, [51]	Development		Yes	Yes		148100	23	37	21	17	4	2	17	122	479	2256713	40.53	105	36810	14	ST122	Germany	Europe		2018	Bovine	Cow	-	capB
2690	IHIT39155	-	No					Yes, [51]	Development		Yes	Yes		148100	23	37	21	17	4	2	17	122	473;480	2283720	40.51	102	38417	15	ST122	Germany	Europe		2018	Bovine	Cow	-	capB
2691	IHIT25111	-	No					Yes, [51]	Development	Yes	Yes	Yes		148100	23	37	21	17	4	2	17	122	459;486	2438759	40.3	29	230425	3	ST122	Germany	Europe		2013	Bovine	Cow	L2	capB
2692	IHIT39156	-	No					Yes, [51]	Development		Yes	Yes		148100	23	37	21	17	4	2	17	122	459;486	2404140	40.49	82	70458	11	ST122	Germany	Europe		2018	Bovine	Cow	-	capB
2693	IHIT39157	-	No					Yes, [51]	Development		Yes	Yes		148100	23	37	21	17	4	2	17	122	480	2305550	40.44	74	69842	11	ST122	Germany	Europe		2018	Porcine	Pig	-	capB
2694	IHIT39159	-	No					Yes, [51]	Development		Yes	Yes		148100	23	37	21	17	4	2	17	122	481	2277529	40.49	118	34570	17	ST122	Germany	Europe		2018	Bovine	Cow	-	capB
2695	IHIT39160	-	No					Yes, [51]	Development		Yes	Yes		148100	23	37	21	17	4	2	17	122	482	2287490	40.48	103	51868	14	ST122	Germany	Europe		2018	Bovine	Cow	-	capB
2696	IHIT39158	-	No					Yes, [51]	Development	Yes	Yes	Yes		148100	23	37	21	17	4	2	17	122	459;486	2421673	40.49	83	58168	12	ST122	Germany	Europe		2018	Bovine	Cow	-	capB
2697	IHIT39161	-	No					Yes, [51]	Development		Yes	Yes		148100	23	37	21	17	4	2	17	122	483	2257676	40.55	122	34436	17	ST122	Germany	Europe		2018	Porcine	Wild boar	-	capB
2698	IHIT37640	-	No					Yes, [51]	Development	Yes	Yes	Yes		25667	23	37	21	17	4	2	17	122	484	2492733	40.37	34	163638	4	ST122		Asia		Unknown	Bovine	Buffalo	L2	capB
2699	IHIT39162	-	No					Yes, [51]	Development	Yes	Yes			148100	23	37	21	17	4	2	17	122	485	2368712	40.56	108	38467	15	ST122	Germany	Europe		2019	Porcine	Wild boar	-	capB
2700	IHIT39163	-	No					Yes, [51]	Development		Yes			148100	23	37	21	17	4	2	17	122	486	2357617	40.56	103	53327	15	ST122	Germany	Europe		2019	Bovine	Cow	-	capB
2701	IHIT37641	-	No					Yes, [51]	Development	Yes	Yes			25667	23	37	21	17	4	2	17	122	487	2509528	40.36	28	290578	3	ST122	Unknown	Asia		Unknown	Bovine	Buffalo	L2	capB
2702	IHIT25112	-	No					Yes, [51]	Development	Yes	Yes			148100	23	37	21	17	4	2	17	122	459;486	2299684	40.3	27	203131	4	ST122	Germany	Europe		2013	Porcine	Wild boar	L2	capB
2704	IHIT36467	-	No					Yes, [51]	Development	Yes	Yes			148100	23	37	21	17	4	2	17	122	474	2288720	40.39	68	88095	9	ST122	Germany	Europe		2016	Porcine	Wild boar	-	capB
2705	BF	-	No					Yes, [51]	Development	Yes	Yes			226870	23	37	21	17	4	2	17	122	488	2473476	40.41	24	292923	3	ST122	Unknown	Unknown		Unknown	Bovine	Buffalo	L2	capB
2708	IHIT36466	-	No					Yes, [51]	Development		Yes			148100	23	37	21	17	4	2	17	122	489	2536993	40.26	23	382670	3	ST122	Germany	Europe		2018	Other	Wolf	L2	capB
2758	10066	-	No						Development		Yes			226879	56	88	80	77	4	61	87	370	490	2408200	40.45	93	60333	14	-	USA	North America		2014	Avian	Turkey	L3	capA
2759	10055	-	No						Development	Yes	Yes			226880	1	20	16	1	7	1	16	36	491	2314279	40.46	70	70215	10	ST171	USA	North America		2014	Avian	Turkey	-	-
2760	10065	-	No						Development	Yes	Yes			226881	2	7	5	6	4	5	7	9	492	2330122	40.23	30	192006	4	ST9	USA	North America		2014	Avian		L3	-
2761	10067	-	No						Development		Yes			226882	21	110	97	48	37	8	99	485	493	2409149	40.22	45	193265	5	-	USA	North America		2014	Avian	Turkey	L3	capA
2762	10086	-	No						Development		Yes			226883	5	26	29	22	7	2	68	486	494	2348797	40.3	51	92178	8	-	USA	North America		2014	Avian	Chicken	-	-
2764	10091	-	No						Development		Yes			226884	1	20	16	1	1	12	11	488	496	2327610	40.51	162	32247	23	-	USA	North America		2014	Avian	Turkey	-	-
2765	10088	-	No						Development		Yes			226885	5	111	76	22	22	3	100	489	497	2316461	40.45	102	50002	14	-	USA	North America		2014	Avian	Turkey	-	capA
2766	10098	-	No						Development		Yes			226879	56	88	80	77	4	61	87	370	498	2367580	40.42	67	81880	10	-	USA	North America		2014	Porcine	Pig	L3	-
2767	10097	-	No						Development	Yes	Yes			226886	1	20	16	21	1	1	16	4	499	2310239	40.53	154	29525	26	ST171	USA	North America		2014	Avian	Chicken	-	-
2768	10151	-	No						Development		Yes			226887	70	43	80	7	30	2	101	490	500	2266608	40.47	199	25479	23	-	USA	North America		2015	Avian	Turkey	-	capA
2769	10142	-	No						Validation		Yes	Yes		226888	60	109	95	8	46	8	61	491	501	2264669	40.48	235	18303	36	-	USA	North America		2015	Avian	Turkey	-	-
2770	10165	-	No						Validation		Yes	Yes		-	1	3	23	1	1	1	3	25	502	2205097	40.69	285	14692	43	-	USA	North America		2015	Avian	Turkey	L3	-
2772	1-Mar	-	No						Development		Yes	Yes		226890	4	112	6	26	58	11	102	492	504;596;624;625	2335969	40.29	53	97689	9	-	USA	North America		2014	Avian	Turkey	-	capA
2774	6099	-	No						Development	Yes	Yes	Yes		-	1	20	16	21	1	1	16	4	506	2351123	40.46	134	38381	17	ST171	USA	North America		2000	Avian	Turkey	-	-
2775	6055	-	No						Validation		Yes	Yes		226891	21	24	95	92	5	8	4	493	507	2297955	40.46	202	22250	28	-	USA	North America		2000	Rabbit	Oryctolagus cuniculus	L3	-
2776	6110	-	No						Development		Yes	Yes		226892	2	7	5	6	4	5	7	9	508	2257425	40.44	139	32830	21	ST9	USA	North America		2000	Avian	Turkey	L3	-
2777	6114	-	No						Development	Yes	Yes	Yes		74870	21	34	28	22	22	8	30	156	509	2284726	40.57	169	30418	25	ST156	USA	North America		2000	Avian	Turkey	-	-
2778	6514	-	No						Development		Yes	Yes		226887	70	43	80	7	30	2	101	490	510	2334856	40.25	51	132490	7	-	USA	North America		2001	Avian	Turkey	-	capA
2779	6630	-	No						Development		Yes	Yes		226887	70	43	80	7	30	2	101	490	511	2299821	40.29	71	77357	12	-	USA	North America		2001	Avian	Turkey	L6	capA
2780	6756	-	No						Development		Yes	Yes		226893	70	43	80	7	30	2	101	490	512	2291103	40.4	160	27261	22	-	USA	North America		2002	Avian	Turkey	-	capA
2781	6757	-	No						Development		Yes	Yes		226893	70	43	80	7	30	2	101	490	513	2273872	40.42	182	25066	27	-	USA	North America		2002	Avian	Turkey	-	capA
2782	6827	-	No						Validation		Yes	Yes		226894	1	3	23	1	1	1	3	25	514	2252324	40.65	280	14861	45	-	USA	North America		2002	Unknown		L3	-
2783	9460	-	No						Development	Yes	Yes	Yes		226895	1	20	16	1	7	1	16	36	515	2357282	40.28	28	312092	3	ST171	USA	North America		2010	Avian	Turkey	L1	capA
2784	9464	-	No						Development		Yes	Yes		226896	33	13	18	47	11	3	58	262	516	2411018	40.27	19	589475	2	-	USA	North America		2010	Avian	Turkey	L1	capA
2785	9486	-	No						Development	Yes	Yes	Yes		226897	1	20	16	1	7	44	16	263	517	2364144	40.33	25	273700	3	ST171	USA	North America		2011	Avian	Turkey	L1	capA
2786	9491	-	No						Development		Yes	Yes		74872	1	21	33	1	1	6	11	242	518	2380162	40.34	24	391817	3	-	USA	North America		2011	Avian	Chicken	L1	capA
2787	9488	-	No						Development	Yes	Yes	Yes		226898	1	18	18	8	12	12	11	30	519	2309363	40.39	26	253337	4	ST30	USA	North America		2011	Avian	Chicken	L1	capA
2788	9523	-	No						Development	Yes	Yes	Yes		226899	12	22	19	1	1	12	18	37	520	2481760	40.45	37	200025	5	ST37	USA	North America		2011	Avian	Turkey	L1	capA
2789	9577	-	No						Development	Yes	Yes			226900	1	20	16	1	1	1	16	171	521	2415371	40.3	19	270204	3	ST171	USA	North America		2011	Avian	Turkey	L1	capF
2790	9574	-	No						Development	Yes	Yes			226901	12	22	19	1	1	12	18	37	522	2455180	40.43	27	402725	3	ST37	USA	North America		2011	Avian	Turkey	L1	capA
2791	9578	-	No						Development		Yes			74872	1	21	33	1	1	6	11	242	523	2361062	40.33	28	216244	4	-	USA	North America		2011	Avian	Turkey	L1	capA
2792	9599	-	No						Development		Yes			226902	71	113	98	1	1	33	46	494	524	2290503	40.36	28	258798	3	-	USA	North America		2011	Avian	Chicken	L1	capA
2793	9603	-	No						Development	Yes	Yes			226903	1	20	10	1	1	1	16	66	525	2355058	40.3	22	543953	2	ST171	USA	North America		2011	Avian	Turkey	L1	capF
2794	9605	-	No						Development		Yes			226904	4	29	15	26	11	11	17	495	526	2393681	40.34	22	212534	3	-	USA	North America		2011	Avian	Turkey	L1	-
2795	9612	-	No						Development		Yes			226905	1	5	23	1	1	41	16	251	527	2390034	40.32	23	196328	6	-	USA	North America		2011	Avian	Chicken	L1	capA
2796	9613	-	No						Development		Yes			74872	1	21	33	1	1	6	11	242	528	2359662	40.31	32	190102	5	-	USA	North America		2011	Avian	Chicken	L1	capA
2797	9621	-	No						Development	Yes	Yes			67347	1	20	10	1	1	1	16	66	529	2376803	40.29	22	238484	4	ST171	USA	North America		2011	Avian	Turkey	L1	capF
2798	9632	-	No						Development		Yes			226905	1	5	23	1	1	41	16	251	530	2319479	40.33	14	561451	2	-	USA	North America		2011	Avian	Chicken	L1	capA
2799	9670	-	No						Development	Yes	Yes			25659	4	24	47	20	11	2	21	158	531	2330633	40.32	20	260747	3	ST158	USA	North America		2012	Avian	Turkey	L1	capA
2800	9672	-	No						Development		Yes			226906	1	3	23	1	1	12	11	155	532	2236436	40.55	92	60551	12	-	USA	North America		2012	Avian	Turkey	-	-
2801	9673	-	No						Development		Yes			226907	1	3	23	1	1	12	11	155	533	2240771	40.47	31	182304	4	-	USA	North America		2012	Avian	Turkey	-	capA
2802	9674	-	No						Development		Yes			226907	1	3	23	1	1	12	11	155	534	2237867	40.51	68	73926	10	-	USA	North America		2012	Avian	Turkey	-	-
2803	9675	-	No						Development	Yes	Yes			226908	4	5	2	5	5	3	5	8	535	2409261	40.31	45	111844	7	ST8	USA	North America		2012	Avian	Chicken	L3	capA
2804	9711	-	No						Development		Yes			226909	60	109	95	92	57	82	73	496	536	2312726	40.28	34	208842	4	-	USA	North America		2012	Avian	Chicken	L3	capA
2805	9678	-	No						Development		Yes			226910	1	5	23	1	1	41	16	251	537	2356020	40.31	20	278456	3	-	USA	North America		2012	Avian	Chicken	L1	capA
2806	9714	-	No						Development		Yes			226911	60	109	95	92	57	82	73	496	538	2356582	40.25	21	227483	4	-	USA	North America		2012	Avian	Chicken	L3	capA
2807	9717	-	No						Development		Yes			226912	60	109	95	92	57	82	73	496	539	2332339	40.26	18	257462	3	-	USA	North America		2012	Avian	Chicken	L3	capA
2808	9718	-	No						Development		Yes			226913	60	109	95	92	57	82	73	496	540	2299438	40.37	76	66810	13	-	USA	North America		2012	Avian	Chicken	L3	-
2809	9720	-	No						Development		Yes			226913	60	109	95	92	57	82	73	496	541	2299519	40.33	63	96134	7	-	USA	North America		2012	Avian	Chicken	L3	-
2810	9719	-	No						Development		Yes			226913	60	109	95	92	57	82	73	496	542	2293737	40.37	99	44881	14	-	USA	North America		2012	Avian	Chicken	L3	-
2811	9731	-	No						Development		Yes			74872	1	21	33	1	1	6	11	242	543	2311758	40.37	28	331565	3	-	USA	North America		2012	Avian	Chicken	L1	capA
2812	9721	-	No						Development		Yes			226913	60	109	95	92	57	82	73	496	544	2319175	40.37	91	56007	14	-	USA	North America		2012	Avian	Chicken	L3	-
2813	9813	-	No						Development	Yes	Yes			226914	4	5	2	5	5	3	5	8	545	2466894	40.32	69	89750	11	ST8	USA	North America		2012	Avian		L3	-
2814	9778	-	No						Development	Yes	Yes			226915	4	29	15	26	11	39	4	236	546	2328829	40.25	15	552145	2	ST58	USA	North America		2012	Avian	Chicken	L1	capA
2815	9803	-	No						Development	Yes	Yes			226916	1	20	16	21	1	1	16	4	547	2399638	40.27	21	525018	2	ST171	USA	North America		2012	Avian	Turkey	L1	capF
2816	9821	-	No						Development	Yes	Yes			226915	4	29	15	26	11	39	4	236	548	2309812	40.29	42	105494	8	ST58	USA	North America		2012	Other	White-tailed deer	L1	-
2817	9818	-	No						Development	Yes	Yes			226862	12	22	19	1	1	12	18	37	549	2321124	40.39	28	202993	4	ST37	USA	North America		2012	Avian	Turkey	L1	capA
2818	9827	-	No						Development		Yes			226917	13	27	23	1	1	83	11	497	550	2312668	40.46	85	64773	11	-	USA	North America		2012	Avian	Turkey	L3	capA
2819	9832	-	No						Development	Yes	Yes			226886	1	20	16	21	1	1	16	4	551	2375774	40.31	27	276911	3	ST171	USA	North America		2012	Avian	Chicken	L1	capF
2820	9833	-	No						Development	Yes	Yes			226918	1	20	16	1	7	1	16	36	552	2276820	40.38	34	140354	5	ST171	USA	North America		2012	Avian	Chicken	L1	capA
2821	9840	-	No						Development		Yes			195481	4	72	28	63	11	3	68	235	553	2431143	40.26	35	123934	7	-	USA	North America		2012	Avian	Turkey	L3	capA
2822	9847	-	No						Development		Yes			226919	13	27	23	1	1	83	11	497	554	2285268	40.56	155	29850	22	-	USA	North America		2012	Avian	Meleagris gallopavo	L3	capA
2823	9846	-	No						Development		Yes			226920	3	41	3	38	3	3	30	498	555	2302642	40.27	23	284305	3	-	USA	North America		2012	Avian	Turkey	L3	capA
2824	9871	-	No						Development		Yes			195498	25	4	3	44	4	2	4	159	556	2222477	40.47	125	40538	16	-	USA	North America		2013	Avian	Turkey	L5	-
2825	9866	-	No						Development		Yes			226921	1	64	19	84	1	6	11	499	557	2284261	40.32	30	188233	4	-	USA	North America		2013	Avian	Turkey	-	-
2826	9875	-	No						Development		Yes			240632	11	8	16	7	11	6	8	273	558	2235549	40.51	129	39186	18	-	USA	North America		2013	Avian	Chicken	-	-
2827	9889	-	No						Development		Yes			195481	4	72	28	63	11	3	68	235	559	2266648	40.41	130	34443	21	-	USA	North America		2013	Avian	Chicken	L3	-
2828	9890	-	No						Development		Yes			195481	4	72	28	63	11	3	68	235	560	2283775	40.44	145	32714	22	-	USA	North America		2013	Avian	Chicken	L3	-
2829	9903	-	No						Development	Yes	Yes			152691	22	13	8	29	8	3	31	74	561	2330735	40.22	18	275093	3	ST74	USA	North America		2013	Unknown		L6	capA
2830	9895	-	No						Development		Yes			195481	4	72	28	63	11	3	68	235	562	2239875	40.45	134	36566	17	-	USA	North America		2013	Avian	Turkey	L3	-
2831	9902	-	No						Development		Yes			226922	4	72	28	63	11	3	68	235	563	2277694	40.3	60	98004	8	-	USA	North America		2013	Avian	Chicken	L3	-
2832	9904	-	No						Development		Yes			195511	11	8	16	7	1	6	8	40	564	2243137	40.47	78	57914	13	-	USA	North America		2013	Unknown		-	-
2833	9911	-	No						Development	Yes	Yes			226923	4	29	15	26	11	11	4	58	565	2307626	40.35	46	104884	8	ST58	USA	North America		2013	Other	White-tailed deer	-	-
2834	9941	-	No						Development		Yes			226924	25	4	3	44	4	2	4	159	566	2354505	40.38	18	437703	3	-	USA	North America		2013	Avian	Turkey	L5	capA
2835	9917	-	No						Development		Yes			25656	2	7	5	6	4	5	7	9	567	2308225	40.36	26	127874	4	ST9	Chile	South America		2013	Avian	Turkey	L3	capF
2836	9955	-	No						Development		Yes			226925	72	114	29	93	58	13	103	500	568	2329416	40.41	64	73857	10	-	USA	North America		2013	Avian	Chicken	L3	-
2837	9953	-	No						Development		Yes			148098	4	72	28	63	11	3	68	235	569	2284142	40.29	44	114808	8	-	USA	North America		2013	Avian	Chicken	L3	capA
2838	9952	-	No						Development		Yes			195481	4	72	28	63	11	3	68	235	570	2305136	40.27	32	153183	6	-	USA	North America		2013	Avian	Turkey	L3	capA
2839	9956	-	No						Development		Yes			226926	72	115	29	93	58	84	103	503	571	2316643	40.37	36	175528	6	-	USA	North America		2013	Avian	Turkey	L3	capA
2840	9958	-	No						Development		Yes			226927	25	4	3	44	4	2	4	159	572	2290717	40.24	16	344965	3	-	USA	North America		2013	Avian	Turkey	L5	capA
2841	9972	-	No						Development		Yes			226928	2	2	2	2	2	2	2	2	573	2325454	40.26	42	103688	8	-	USA	North America		2013	Avian	Turkey	L3	capA
2842	9978	-	No						Development		Yes			-	1	3	23	1	1	12	11	155	574	2274612	40.39	19	495774	2	-	USA	North America		2013	Avian	Turkey	L4	capA
2843	9976	-	No						Development		Yes			195481	4	72	28	63	11	3	68	235	575	2334623	40.26	32	141666	5	-	USA	North America		2013	Avian	Chicken	L3	capA
2844	9973	-	No						Development		Yes			226925	72	114	29	93	58	13	103	500	576	2371781	40.42	62	97483	9	-	USA	North America		2013	Avian	Turkey	L3	capA
2845	9981	-	No						Development		Yes			226929	4	43	28	1	12	1	27	501	577	2273567	40.39	47	144697	6	-	USA	North America		2013	Avian	Turkey	L7	-
2846	L3	-	No						Development		Yes			226890	4	112	6	26	58	11	102	492	504;596;624;625	2342817	40.32	72	86477	9	-	USA	North America		2014	Avian	Turkey	-	-
2847	9995	-	No						Development	Yes	Yes			226930	19	59	3	54	31	3	61	241	578	2226533	40.39	49	107820	7	ST200	USA	North America		2014	Feline	Domestic cat	-	-
2848	LR1	-	No						Development		Yes			226890	4	112	6	26	58	11	102	492	504;596;624;625	2319712	40.36	73	82046	11	-	USA	North America		2014	Avian	Turkey	-	-
2849	Liver1	-	No						Development		Yes			226931	60	116	50	20	22	2	104	502	579	2288636	40.52	72	84230	9	-	USA	North America		2014	Avian	Turkey	-	-
2850	Liver2	-	No						Development		Yes			226931	60	116	50	20	22	2	104	502	580;622	2292572	40.5	56	100544	8	-	USA	North America		2014	Avian	Turkey	-	-
2851	Liver3	-	No						Development		Yes			226931	60	116	50	20	22	2	104	502	580;622	2322408	40.45	35	162807	6	-	USA	North America		2014	Avian	Turkey	-	-
2871	10023	-	No						Development					226932	27	15	17	28	20	21	33	173	-	2478808	40.19	183	35495	20	-	USA	North America		2014	Bovine	Cow	L3	-
2873	10024	-	No						Development	Yes	Yes			226933	26	11	9	10	4	7	8	79	581	2544504	40.29	81	72641	12	ST13	USA	North America		2014	Bovine	Cow	L3	capA
2874	10025	-	No						Development		Yes			226934	7	11	9	10	4	7	8	13	582	2595541	40.19	90	111002	9	ST13	USA	North America		2014	Bovine	Cow	L3	-
2875	10026	-	No						Development	Yes	Yes			226935	7	11	9	10	4	7	8	13	583	2458354	40.27	50	176593	5	ST13	USA	North America		2014	Bovine	Cow	L3	capA
2876	10033	-	No						Development		Yes			226883	5	26	29	22	7	2	68	486	584	2342097	40.26	25	206173	4	-	USA	North America		2014	Avian	Chicken	L2	capA
2877	10027	-	No						Development	Yes	Yes			226936	7	11	9	10	4	7	8	13	585	2503408	40.12	40	125254	6	ST13	USA	North America		2014	Bovine	Cow	L3	capA
2878	10042	-	No						Development		Yes			226937	5	43	29	22	11	82	73	504	586	2295984	40.35	16	548284	2	-	USA	North America		2014	Avian	Chicken	L2	capA
2879	10045	-	No						Development		Yes			195498	25	4	3	44	4	2	4	159	587	2264810	40.3	16	364775	3	-	USA	North America		2014	Avian	Chicken	L5	capF
2880	10046	-	No						Development		Yes			25659	4	24	99	20	11	2	21	507	588	2383744	40.29	24	225727	4	-	USA	North America		2014	Other	White-tailed deer	-	capA
2881	10049	-	No						Development		Yes			74878	1	3	23	1	1	1	3	25	589	2338593	40.41	45	121008	8	-	USA	North America		2014	Avian	Turkey	L3	-
2882	10050	-	No						Development	Yes	Yes			226908	4	5	2	5	5	3	5	8	590	2430875	40.26	21	252799	3	ST8	USA	North America		2014	Avian	Chicken	L3	capA
2883	10053	-	No						Development		Yes			226938	60	109	95	92	57	82	73	496	591	2359012	40.26	22	217421	4	-	USA	North America		2014	Avian	Chicken	L3	capA
2884	10100	-	No						Development	Yes	Yes			195497	4	5	2	5	5	1	5	35	592	2320283	40.44	141	36236	21	ST8	USA	North America		2014	Avian	Turkey	L3	capA
2885	10139	-	No						Validation		Yes			-	60	109	95	8	46	8	61	491	593	2255664	40.51	222	21248	30	-	USA	North America		2015	Avian	Turkey	-	-
2886	10138	-	No						Development		Yes			226888	60	109	95	8	46	8	61	491	594	2263513	40.49	189	22597	28	-	USA	North America		2015	Avian	Turkey	L3	-
2888	2-Mar	-	No						Development		Yes			226890	4	112	6	26	58	11	102	492	504;596;624;625	2350000	40.3	55	102194	8	-	USA	North America		2014	Avian	Turkey	-	capA
2889	4-Mar	-	No						Development		Yes			226890	4	112	6	26	58	11	102	492	504;596;624;625	2406864	40.32	66	84274	10	-	USA	North America		2014	Avian	Turkey	-	-
2890	4	-	No						Development		Yes			226890	4	112	6	26	58	11	102	492	596	2343215	40.28	45	116458	7	-	USA	North America		2014	Avian	Turkey	-	-
2891	5	-	No						Development		Yes			226890	4	112	6	26	58	11	102	492	504;596;624;625	2340745	40.29	55	108558	8	-	USA	North America		2014	Avian	Turkey	-	-
2892	5505	-	No						Development		Yes			226939	60	24	95	92	5	8	4	478	597	2309869	40.4	96	63543	12	-	USA	North America		1999	Avian	Chicken	L3	capA
2893	5736	-	No						Development	Yes	Yes			67347	1	20	16	21	1	1	16	4	598	2338418	40.44	120	51259	13	ST171	USA	North America		1999	Avian	Turkey	-	-
2894	5780	-	No						Development	Yes	Yes			226940	4	5	2	5	5	1	5	35	599	2356342	40.39	114	39676	18	ST8	USA	North America		1999	Avian	Turkey	-	-
2895	5618	-	No						Development		Yes			226941	60	109	95	92	57	8	4	477	600	2294484	40.39	99	56696	15	-	USA	North America		1999	Avian	Chicken	L3	-
2896	5864	-	No						Development		Yes			226891	60	24	95	92	5	8	73	505	601	2435055	40.62	65	74628	9	-	USA	North America		2000	Avian	Turkey	L3	-
2897	6	-	No						Development		Yes			226890	4	112	6	26	58	11	102	492	504;596;624;625	2344576	40.28	48	108558	9	-	USA	North America		2014	Avian	Turkey	-	capA
2898	6052	-	No						Development		Yes			226891	21	24	95	92	5	8	4	493	602	2287837	40.3	48	94711	7	-	USA	North America		2000	Avian	Chicken	L3	-
2899	6053	-	No						Development		Yes			226891	21	24	95	92	5	8	4	493	603	2338810	40.34	81	77967	10	-	USA	North America		2000	Avian	Chicken	L3	-
2900	6054	-	No						Development		Yes			226891	21	24	95	92	5	8	4	493	604	2260242	40.46	138	35351	19	-	USA	North America		2000	Avian	Chicken	L3	-
2901	6846	-	No						Validation		Yes			226942	1	18	10	1	26	12	62	506	605	2284705	40.64	240	20338	38	-	USA	North America		2002	Avian	Turkey	-	-
2902	7	-	No						Development		Yes			226890	4	112	6	26	58	11	102	492	606	2339923	40.31	49	108558	8	-	USA	North America		2014	Avian	Turkey	-	capA
2903	9063	-	No						Development	Yes	Yes			226862	1	22	19	1	1	12	18	246	607	2297843	40.35	28	402741	3	ST37	USA	North America		2009	Avian	Turkey	L1	capA
2904	8963	-	No						Development	Yes	Yes			226943	1	70	18	8	12	12	11	233	608	2359139	40.38	28	395716	3	ST30	USA	North America		2008	Avian	Turkey	L1	capA
2905	9076	-	No						Development	Yes	Yes			226944	1	18	18	8	1	12	11	247	609	2287388	40.39	29	333232	3	ST30	USA	North America		2009	Avian	Turkey	L1	capA
2906	9086	-	No						Development		Yes			226945	4	43	28	1	12	1	27	501	610	2537628	40.32	49	112019	7	-	USA	North America		2009	Avian	Turkey	L1	capA
2907	9102	-	No						Development		Yes			265755	2	73	29	38	5	40	17	243	611	2348314	40.29	15	461432	3	-	USA	North America		2009	Avian	Chicken	L1	capA
2908	9185	-	No						Development	Yes	Yes			226946	1	20	16	1	7	1	16	36	612	2344304	40.28	24	246145	4	ST171	USA	North America		2009	Avian	Turkey	L1	capA
2909	9198	-	No						Development		Yes			226947	36	4	29	38	22	42	69	254	613	2338614	40.28	20	353398	3	-	USA	North America		2009	Avian	Turkey	L1	capA
2910	9193	-	No						Development	Yes	Yes			226862	12	22	19	1	1	12	18	37	614	2339305	40.36	22	329028	3	ST37	USA	North America		2009	Avian	Turkey	L1	capA
2911	9224	-	No						Development		Yes			226948	19	30	26	65	7	11	4	255	615	2313615	40.27	22	353686	3	-	USA	North America		2009	Avian	Chicken	L1	capA
2912	9242	-	No						Development		Yes			226949	2	9	7	8	7	3	9	11	616	2294572	40.28	25	181796	4	-	USA	North America		2010	Avian	Turkey	L1	capA
2913	9237	-	No						Development	Yes	Yes			226950	19	59	3	54	31	3	61	241	617	2337459	40.21	33	341424	3	ST200	USA	North America		2010	Unknown		L1	capF
2914	9367	-	No						Development	Yes	Yes			226880	1	20	16	1	7	1	16	36	618	2321984	40.34	29	407332	3	ST171	USA	North America		2010	Avian	Chicken	L1	capA
2916	9457	-	No						Development	Yes	Yes			25656	2	7	5	6	4	5	7	9	620	2340862	40.34	55	86043	10	ST9	Chile	South America		2010	Unknown		L3	-
2917	9458	-	No						Development		Yes			25656	2	7	5	6	4	5	7	9	621	2317805	40.36	66	77634	11	ST9	Chile	South America		2010	Unknown		L3	-
2918	Liver4	-	No						Development		Yes			226931	60	116	50	20	22	2	104	502	622	2319891	40.45	40	141081	5	-	USA	North America		2014	Avian	Turkey	-	-
2919	M-1404	-	No					Yes, [51]	Development	Yes	Yes			74871	23	37	21	17	4	2	17	122	623	2284955	40.37	72	74417	11	ST122	USA	North America		1922	Bovine	Bison bison	L2	capB
2920	MV3	-	No						Development		Yes			226890	4	112	6	26	58	11	102	492	624	2323824	40.43	118	37076	16	-	USA	North America		2014	Avian	Turkey	-	-
2921	MV4	-	No						Development		Yes			226890	4	112	6	26	58	11	102	492	625	2336619	40.4	110	55367	15	-	USA	North America		2014	Avian	Turkey	-	-
2922	P-1573	-	No						Development	Yes	Yes			152691	22	13	8	29	8	3	31	74	626	2340212	40.34	82	81520	11	ST74	USA	North America		Unknown	Human		-	-
2923	P-1581	-	No						Development		Yes			195508	16	27	23	1	1	1	24	54	627	2257043	40.53	125	34215	23	-	USA	North America		Unknown	Avian	Pine siskin	L7	-
2924	P-1591	-	No						Development		Yes			226951	16	27	23	1	1	1	24	54	628	2236851	40.6	194	21837	30	-	USA	North America		Unknown	Human		L7	-
2925	P-1662	-	No						Development		Yes			74844	15	26	2	22	13	2	23	53	139;629	2291785	40.53	150	28319	23	-	USA	North America		Unknown	Avian	Turkey	L3	-
2927	P-1702	-	No						Validation	Yes				-	21	34	28	22	22	8	30	156	-	2282430	40.54	212	20402	33	ST156	USA	North America		Unknown	Avian	Turkey	-	-
2931	P-2237	-	No						Development	Yes	Yes			74868	14	10	20	19	8	3	20	50	634	2385965	40.35	143	35235	20	ST50	USA	North America		Unknown	Avian	Turkey	-	-
2932	P-2225	-	No						Development	Yes	Yes			226952	4	24	21	20	11	2	21	51	635	2317767	40.5	123	37729	21	ST158	USA	North America		Unknown	Bovine	Cow	-	-
2933	P-903	-	No						Development	Yes	Yes			74868	14	10	20	19	8	3	20	50	636	2416483	40.22	68	91836	11	ST50	USA	North America		Unknown	Porcine	Pig	L6	-
2935	P1059-1	-	No						Development	Yes	Yes			25658	4	5	2	5	5	3	5	8	143;197;638	2377898	40.35	75	71892	11	ST8	USA	North America		Unknown	Avian	Turkey	L3	-
2936	P1059-2	-	No						Development		Yes			25658	4	120	2	5	5	3	5	508	638	2288346	40.4	123	42930	15	-	USA	North America		Unknown	Avian	Turkey	L3	-
2937	P1059-3	-	No						Development	Yes	Yes			25658	4	5	2	5	5	3	5	8	639	2330200	40.3	42	111244	7	ST8	USA	North America		Unknown	Avian	Turkey	L3	-
2938	P18_S2	-	No						Validation	Yes	Yes			226953	4	5	16	5	5	3	5	318	640	2256333	40.61	277	15938	40	ST8	USA	North America		2016	Avian	Turkey	L3	-
2939	P19_S2	-	No						Validation	Yes				226953	4	5	16	5	5	3	5	318	-	2228847	40.7	378	10238	69	ST8	USA	North America		2016	Avian	Turkey	-	-
2941	PP106_S19	-	No						Development		Yes			226954	42	74	63	64	14	8	71	245	642	2265521	40.53	181	25387	27	-	USA	North America		2017	Avian	Turkey	-	-
2942	PP696_S42	-	No						Validation					-	1	26	2	22	7	3	68	509	-	2203157	40.78	333	11314	55	-	USA	North America		2018	Avian	Turkey	-	-
2943	PP698_S44	-	No						Validation	Yes	Yes	Yes		226955	4	5	2	5	5	3	5	8	643	2248641	40.61	214	20544	30	ST8	USA	North America		2018	Avian	Turkey	-	-
2944	PP697_S43	-	No						Validation		Yes	Yes		226956	21	117	3	38	11	85	5	513	644	2231217	40.63	209	19864	35	-	USA	North America		2018	Avian	Turkey	-	-
2945	PP700_S46	-	No						Validation		Yes	Yes		226957	7	118	9	10	4	7	8	510	645	2308296	40.52	208	21304	36	-	USA	North America		2018	Avian	Turkey	L3	-
2946	PP699_S45	-	No						Validation		Yes	Yes		226958	6	119	6	94	59	86	105	511	646	2336626	40.54	262	15942	45	-	USA	North America		2018	Avian	Turkey	-	-
2947	PP701_S47	-	No						Development	Yes	Yes	Yes		226959	1	20	16	1	7	1	16	36	647	2316909	40.77	148	32996	23	ST171	USA	North America		2018	Avian	Turkey	-	-
2948	PP107_S20	-	No						Development	Yes	Yes	Yes		152691	22	13	8	29	8	3	31	74	648	2406713	40.28	119	41977	17	ST74	USA	North America		2018	Avian	Turkey	-	-
2949	PP90_S3	-	No						Validation	Yes				226960	1	18	18	8	34	12	11	237	-	2250556	40.77	369	11350	59	ST30	USA	North America		2015	Avian	Turkey	-	-
2950	PP85_S62	-	No						Validation					195481	4	72	28	63	11	3	68	235	-	2185293	40.65	383	10795	55	-	USA	North America		Unknown	Avian	Turkey	-	-
2951	PP92_S5	-	No						Development		Yes	Yes		226961	1	18	18	1	34	12	106	512	649	2227650	40.55	119	49402	17	-	USA	North America		2017	Avian	Turkey	-	-
2952	PP94_S7	-	No						Validation		Yes	Yes		226962	4	72	28	63	11	3	68	235	650	2212611	40.51	224	24124	32	-	USA	North America		2017	Avian	Turkey	L3	-
2953	PP93_S6	-	No						Development		Yes	Yes		195481	4	72	28	63	11	3	68	235	651	2226730	40.45	181	24204	27	-	USA	North America		2017	Avian	Turkey	L3	-
2954	PP943_S55	-	No						Development	Yes	Yes	Yes		226862	12	22	19	1	1	12	18	37	652	2371484	40.46	60	115248	8	ST37	USA	North America		2019	Avian	Turkey	-	capA
2958	BTYP1	-	No						Development		Yes	Yes		226890	4	112	6	26	58	11	102	492	504;596;624;625	2322959	40.34	71	102089	8	-	USA	North America		2014	Avian	Turkey	-	capA
2959	10017	-	No						Development		Yes	Yes		195498	25	4	3	44	4	2	4	159	653	2261527	40.29	19	261785	4	-	USA	North America		2014	Avian	Turkey	L5	capF
2960	PP108_S21	-	No						Development	Yes	Yes	Yes		152691	22	13	8	29	8	3	31	74	654	2422730	40.31	180	32769	23	ST74	USA	North America		2018	Avian	Turkey	-	-
2961	10002	-	No						Development		Yes	Yes		226883	5	26	29	22	7	2	68	486	655	2385841	40.29	42	116638	8	-	USA	North America		2014	Avian	Chicken	-	-
2962	PP98_S11	-	No						Validation	Yes				-	22	13	8	29	8	3	31	74	-	2361935	40.58	382	11123	66	ST74	USA	North America		2017	Avian	Turkey	-	-
2963	PP95_S8	-	No						Validation		Yes	Yes		195481	4	72	28	63	11	3	68	235	656	2206552	40.55	257	19345	36	-	USA	North America		2017	Avian	Turkey	-	-
2964	PP110_S23	-	No						Development	Yes	Yes	Yes		25659	4	24	25	25	11	2	21	60	657	2254537	40.48	125	39609	17	ST158	USA	North America		Unknown	Avian	Turkey	-	-
2965	PP109_S22	-	No						Development	Yes	Yes	Yes		152691	22	13	8	29	8	3	31	74	658	2425231	40.3	181	30594	20	ST74	USA	North America		2018	Avian	Turkey	-	-
2966	PP111_S24	-	No						Validation	Yes	Yes	Yes		-	4	5	2	5	5	3	5	8	659	2278130	40.53	257	17449	39	ST8	USA	North America		Unknown	Avian	Turkey	-	-
2967	PP112_S25	-	No						Validation		Yes	Yes		195481	4	72	28	63	11	3	68	235	660	2204503	40.58	275	17105	37	-	USA	North America		Unknown	Avian	Turkey	-	-
2968	PP114_S27	-	No						Development	Yes	Yes	Yes		-	4	5	2	5	5	3	5	8	661	2299997	40.44	166	30068	22	ST8	USA	North America		Unknown	Avian	Turkey	L3	-
2969	PP115_S28	-	No						Development		Yes	Yes		195481	4	72	28	63	11	3	68	235	662;685	2253434	40.32	82	49345	12	-	USA	North America		Unknown	Avian	Turkey	L3	-
2970	PP113_S26	-	No						Validation		Yes	Yes		-	4	72	28	63	11	3	68	235	663	2225173	40.51	277	17167	41	-	USA	North America		Unknown	Avian	Turkey	L3	-
2971	P20_S3	-	No						Development	Yes	Yes	Yes		226953	4	5	16	5	5	3	5	318	664	2300077	40.5	192	20839	33	ST8	USA	North America		2017	Avian	Turkey	-	-
2972	PP149_S6	-	No						Development		Yes	Yes		226963	21	117	3	38	11	85	5	513	665	2230220	40.47	158	26956	24	-	USA	North America		2017	Avian	Turkey	-	-
2973	PP299_S28	-	No						Development		Yes	Yes		195481	4	72	28	63	11	3	68	235	666;679	2309344	40.28	40	113739	7	-	USA	North America		2018	Avian	Turkey	L3	-
2974	PP298_S27	-	No						Development	Yes	Yes	Yes		226964	1	9	23	1	1	6	83	416	667	2329964	40.37	78	71155	13	ST30	USA	North America		2018	Avian	Turkey	L3	-
2975	PP150_S7	-	No						Validation					226965	4	26	2	22	13	2	23	514	-	2283419	40.55	264	15940	41	-	USA	North America		2017	Avian	Turkey	L3	capA
2976	PP300_S29	-	No						Development		Yes	Yes		195481	4	72	28	63	11	3	68	235	666;679	2256707	40.29	63	86140	9	-	USA	North America		2018	Avian	Turkey	L3	capA
2977	PP301_S30	-	No						Development		Yes	Yes		195481	4	72	28	63	11	3	68	235	668	2257465	40.27	48	97889	8	-	USA	North America		2018	Avian	Turkey	L3	-
2978	PP302_S31	-	No						Development		Yes	Yes		195481	4	72	28	63	11	3	68	235	669	2256287	40.27	41	114134	7	-	USA	North America		2018	Avian	Turkey	L3	-
2979	PP303_S32	-	No						Development		Yes	Yes		195481	4	72	28	63	11	3	68	235	670;675	2263183	40.26	42	110335	6	-	USA	North America		2018	Avian	Turkey	L3	capA
2980	PP102_S15	-	No						Validation		Yes	Yes		195481	4	72	28	63	11	3	68	235	671	2203111	40.55	250	18357	36	-	USA	North America		2017	Avian	Turkey	L3	-
2981	PP305_S34	-	No						Development		Yes	Yes		226892	2	7	5	6	4	5	7	9	672	2278467	40.34	81	64700	11	ST9	USA	North America		2018	Avian	Turkey	L3	-
2982	PP306_S35	-	No						Development		Yes	Yes		195481	4	72	28	63	11	3	68	235	673	2276910	40.3	60	74861	10	-	USA	North America		2018	Avian	Turkey	L3	-
2983	PP304_S33	-	No						Development		Yes	Yes		25656	2	7	5	6	4	5	7	9	674;702;706;708;713	2256793	40.45	114	36221	18	ST9	USA	North America		2018	Avian	Turkey	L3	-
2984	PP308_S37	-	No						Development		Yes			195481	4	72	28	63	11	3	68	235	675	2244503	40.29	53	99205	8	-	USA	North America		2018	Avian	Turkey	L3	capA
2985	PP309_S38	-	No						Development	Yes	Yes			226953	4	5	16	5	5	3	5	318	676	2306025	40.31	43	118489	7	ST8	USA	North America		2018	Avian	Turkey	L3	-
2986	PP310_S39	-	No						Development	Yes	Yes			226953	4	5	16	5	5	3	5	318	677;678;681	2307679	40.31	44	111870	8	ST8	USA	North America		2018	Avian	Turkey	L3	capA
2987	PP311_S40	-	No						Development	Yes	Yes			226953	4	5	16	5	5	3	5	318	677;678;681	2317765	40.3	45	129340	7	ST8	USA	North America		2018	Avian	Turkey	L3	-
2988	PP312_S41	-	No						Development	Yes	Yes			226953	4	5	16	5	5	3	5	318	678	2269679	40.46	155	26936	24	ST8	USA	North America		2018	Avian	Turkey	-	-
2989	PP313_S42	-	No						Development		Yes			195481	4	72	28	63	11	3	68	235	679	2220611	40.45	123	33214	19	-	USA	North America		2018	Avian	Turkey	L3	-
2990	PP103_S16	-	No						Validation		Yes			152691	22	13	8	29	8	3	31	74	680	2371165	40.55	347	12929	54	ST74	USA	North America		2017	Avian	Turkey	-	-
2991	PP315_S44	-	No						Development		Yes			195481	4	72	28	63	11	3	68	235	673	2243897	40.3	58	80975	9	-	USA	North America		2018	Avian	Turkey	L3	-
2992	PP314_S43	-	No						Development		Yes			195481	4	72	28	63	11	3	68	235	670;675	2247009	40.36	80	61245	12	-	USA	North America		2018	Avian	Turkey	L3	-
2993	PP316_S45	-	No						Development	Yes	Yes			226953	4	5	16	5	5	3	5	318	681	2305601	40.34	63	68901	10	ST8	USA	North America		2018	Avian	Turkey	L3	-
2994	PP317_S46	-	No						Development		Yes			195481	4	72	28	63	11	3	68	235	682	2237042	40.44	112	41596	18	-	USA	North America		2018	Avian	Turkey	L3	-
2995	PP318_S47	-	No						Development		Yes			195481	4	72	28	63	11	3	68	235	683	2229367	40.47	137	36766	19	-	USA	North America		2017	Avian	Turkey	L3	-
2996	PP319_S48	-	No						Development		Yes			195481	4	72	28	63	11	3	68	235	684	2248911	40.28	49	92315	10	-	USA	North America		2018	Avian	Turkey	L3	capA
2997	PP34_S11	-	No						Validation					-	70	43	80	7	60	2	101	515	-	2206934	40.62	338	13482	50	-	USA	North America		2016	Avian	Turkey	-	capA
2998	PP35_S12	-	No						Validation				more than > 400 contigs	-	1	20	16	1	7	1	16	36	-	2218128	40.78	414	10321	58	ST171	USA	North America		2016	Avian	Turkey	-	-
2999	PP42_S19	-	No						Validation		Yes			195481	4	72	28	63	11	3	68	235	685	2211789	40.55	257	16630	41	-	USA	North America		2016	Avian	Turkey	L3	-
3000	PP43_S20	-	No						Validation		Yes			195481	4	72	28	63	11	3	68	235	686	2194076	40.6	297	15044	40	-	USA	North America		2016	Avian	Turkey	L3	-
3001	PP45_S22	-	No						Development		Yes			226966	3	4	3	44	4	22	4	516	687;1438	2233919	40.42	167	29296	22	-	USA	North America		2016	Avian	Turkey	L3	-
3002	PP51_S28	-	No						Validation		Yes			195481	4	72	28	63	11	3	68	235	688	2229640	40.43	201	24371	29	-	USA	North America		2016	Avian	Turkey	L3	-
3003	PP48_S25	-	No						Validation				more than > 400 contigs	-	4	72	28	63	11	3	68	235	-	2186484	40.66	427	10077	67	-	USA	North America		2016	Avian	Turkey	-	-
3004	PP52_S29	-	No						Development		Yes			195481	4	72	28	63	11	3	68	235	689	2238049	40.38	152	30089	23	-	USA	North America		2016	Avian	Turkey	L3	-
3005	PP55_S32	-	No						Validation		Yes			226967	4	72	100	63	11	3	68	517	690	2216225	40.5	220	18981	32	-	USA	North America		2017	Avian	Turkey	L3	-
3006	PP57_S34	-	No						Validation		Yes			-	4	72	100	63	11	3	68	517	691	2198711	40.6	296	13820	48	-	USA	North America		Unknown	Avian	Turkey	-	-
3007	PP58_S35	-	No						Validation		Yes			226962	4	72	28	63	11	3	68	235	692	2206107	40.55	275	16359	41	-	USA	North America		Unknown	Avian	Turkey	L3	-
3008	PP60_S37	-	No						Validation					-	4	72	28	63	11	3	68	235	-	2191783	40.64	366	10553	56	-	USA	North America		Unknown	Avian	Turkey	L3	-
3009	PP59_S36	-	No						Validation					195481	4	72	28	63	11	3	68	235	-	2191479	40.65	383	10615	62	-	USA	North America		Unknown	Avian	Turkey	L3	-
3010	PP69_S46	-	No						Validation					226962	4	72	28	63	11	3	68	235	-	2198886	40.58	296	14240	43	-	USA	North America		Unknown	Avian	Turkey	-	-
3011	PP63_S40	-	No						Validation		Yes			-	1	18	18	1	34	12	106	512	693	2204969	40.7	277	17672	35	-	USA	North America		Unknown	Avian	Turkey	-	-
3012	PP694_S40	-	No						Development		Yes			226882	21	110	97	48	37	8	99	485	694	2269887	40.53	194	24319	26	-	USA	North America		2018	Avian	Turkey	-	capA
3013	PP695_S41	-	No						Validation		Yes			-	21	110	97	48	37	8	99	485	695	2244619	40.67	305	14850	46	-	USA	North America		2018	Avian	Turkey	L3	capA
3014	PP151_S8	-	No						Development		Yes			226968	4	121	101	95	61	47	107	518	696	2177919	40.53	187	24438	27	-	USA	North America		2017	Avian	Turkey	-	-
3015	PP152_S9	-	No						Validation					-	73	95	102	96	27	87	108	519	-	2378136	40.48	394	11194	67	-	USA	North America		2017	Avian	Turkey	L3	-
3016	PP153_S10	-	No						Validation		Yes			226879	56	88	80	77	4	61	87	370	697	2302669	40.59	253	20579	32	-	USA	North America		2017	Avian	Turkey	L3	-
3017	PP154_S11	-	No						Validation	Yes	Yes			226969	7	11	9	10	4	7	8	13	698	2390544	40.49	240	20442	35	ST13	USA	North America		2017	Avian	Turkey	L3	-
3018	PP156_S13	-	No						Development	Yes	Yes			265756	14	10	20	19	8	3	20	50	699	2377533	40.17	132	68866	14	ST50	USA	North America		2017	Avian	Turkey	-	-
3019	PP155_S12	-	No						Development		Yes			226970	73	95	102	96	27	87	108	519	700	2277356	40.4	127	37483	17	-	USA	North America		2017	Avian	Turkey	L3	-
3020	PP157_S14	-	No						Development		Yes			226971	4	43	29	97	12	82	109	520	701	2253534	40.44	136	35584	20	-	USA	North America		2018	Avian	Turkey	L3	-
3021	PP274_S3	-	No						Development		Yes			25656	2	7	5	6	4	5	7	9	702	2244401	40.52	193	23761	29	ST9	USA	North America		2018	Avian	Turkey	L3	-
3022	P22_S5	-	No						Development		Yes			195481	4	72	28	63	11	3	68	235	703	2267914	40.38	104	44785	15	-	USA	North America		Unknown	Avian	Turkey	L3	-
3023	PP275_S4	-	No						Development	Yes	Yes			152691	22	13	8	29	8	3	31	74	704	2423064	40.31	144	33001	22	ST74	USA	North America		2018	Avian	Turkey	-	-
3024	PP276_S5	-	No						Development		Yes			195481	4	72	28	63	11	3	68	235	705	2239748	40.38	99	54493	13	-	USA	North America		2018	Avian	Turkey	L3	-
3025	PP278_S7	-	No						Development		Yes			25656	2	7	5	6	4	5	7	9	706	2263657	40.4	99	53673	14	ST9	USA	North America		2018	Avian	Turkey	L3	-
3026	PP277_S6	-	No						Development	Yes	Yes			152691	22	13	8	29	8	3	31	74	654;658;680;707;709;711;712	2430048	40.27	128	45010	15	ST74	USA	North America		2018	Avian	Turkey	-	-
3027	PP279_S8	-	No						Development		Yes			25656	2	7	5	6	4	5	7	9	708	2249276	40.48	161	23665	29	ST9	USA	North America		2018	Avian	Turkey	L3	-
3028	PP280_S9	-	No						Validation		Yes			152691	22	13	8	29	8	3	31	74	709	2396269	40.48	274	16846	42	ST74	USA	North America		2018	Avian	Turkey	-	-
3029	PP281_S10	-	No						Development		Yes			226962	4	72	28	63	11	3	68	235	710	2212201	40.51	174	26659	20	-	USA	North America		2016	Avian	Turkey	L3	-
3030	PP283_S12	-	No						Development		Yes			152691	22	13	8	29	8	3	31	74	711	2419373	40.36	167	33126	23	ST74	USA	North America		2018	Avian	Turkey	-	-
3031	PP282_S11	-	No						Development	Yes	Yes			152691	22	13	8	29	8	3	31	74	712	2432226	40.32	146	35530	20	ST74	USA	North America		2018	Avian	Turkey	-	capA
3032	PP100_S13	-	No						Validation		Yes			-	2	7	5	6	4	5	7	9	713	2250198	40.48	203	23594	29	ST9	USA	North America		2017	Avian	Turkey	-	-
3033	PP284_S13	-	No						Development	Yes	Yes			152691	22	13	8	29	8	3	31	74	654;658;680;707;709;711;712	2430430	40.25	123	42504	16	ST74	USA	North America		2018	Avian	Turkey	-	-
3034	PP285_S14	-	No						Development		Yes			226962	4	72	28	63	11	3	68	235	692;714	2262668	40.32	65	74378	9	-	USA	North America		2018	Avian	Turkey	L3	capA
3035	PP286_S15	-	No						Development		Yes			226972	36	72	103	38	22	42	69	521	715	2273847	40.42	91	48879	14	-	USA	North America		2018	Avian	Turkey	-	capA
3036	PP287_S16	-	No						Development		Yes			226973	5	117	32	26	15	85	73	522	716	2235674	40.46	72	71826	9	-	USA	North America		2018	Avian	Turkey	-	capB
3037	PP288_S17	-	No						Validation		Yes			195481	4	72	28	63	11	3	68	235	717	2207019	40.6	213	19012	34	-	USA	North America		2018	Avian	Turkey	-	-
3038	PP289_S18	-	No						Development		Yes			226973	5	117	32	26	15	85	73	522	718	2213697	40.6	140	29869	22	-	USA	North America		2018	Avian	Turkey	-	capB
3039	PP29_S6	-	No						Validation				more than > 400 contigs	-	60	109	95	8	46	8	61	491	-	2229787	40.66	409	10611	64	-	USA	North America		2015	Avian	Turkey	L3	-
3040	PP290_S19	-	No						Development		Yes			226893	70	43	80	7	60	2	101	515	719	2243491	40.39	90	61486	13	-	USA	North America		2018	Avian	Turkey	-	capA
3041	PP291_S20	-	No						Development		Yes			195481	4	72	28	63	11	3	68	235	720	2247099	40.34	68	73521	10	-	USA	North America		2018	Avian	Turkey	L3	-
3042	PP101_S14	-	No						Development		Yes			195481	4	72	28	63	11	3	68	235	721	2229756	40.42	166	33882	22	-	USA	North America		2017	Avian	Turkey	L3	-
3043	PP293_S22	-	No						Development		Yes			195481	4	72	28	63	11	3	68	235	722	2238477	40.33	72	74954	10	-	USA	North America		2018	Avian	Turkey	L3	-
3044	PP292_S21	-	No						Development		Yes			195481	4	72	28	63	11	3	68	235	722	2247422	40.36	84	54538	12	-	USA	North America		2018	Avian	Turkey	L3	-
3045	PP294_S23	-	No						Development		Yes			195481	4	72	28	63	11	3	68	235	723	2240878	40.35	85	74062	11	-	USA	North America		2018	Avian	Turkey	L3	-
3046	PP297_S26	-	No						Development		Yes			195481	4	72	28	63	11	3	68	235	724	2242171	40.45	116	39176	18	-	USA	North America		2018	Avian	Turkey	L3	-
3047	PP295_S24	-	No						Development					195481	4	72	28	63	11	3	68	235	725	2241258	40.37	86	62864	11	-	USA	North America		2018	Avian	Turkey	L3	-
3122	HOPS139	-	No						Development					226975	6	19	12	18	5	11	17	523	726	2516475	40.29	14	433618	3	-	Australia	Oceania	Queensland	2020	Human		-	capA
3124	PDT001574806.1	-	No						Development	Yes				226976	1	9	23	1	1	6	83	416	727	2280773	40.45	71	74851	10	ST30	USA	North America		2019	Avian	Chicken	L3	-
3125	PDT001574805.1	-	No						Development					226977	21	34	104	22	22	3	17	524	728	2332861	40.43	154	30564	21	-	USA	North America		2019	Avian	Chicken	-	-
3126	PDT001574804.1	-	No						Development					195481	4	72	28	63	11	3	68	235	729	2317192	40.31	67	76068	11	-	USA	North America		2019	Avian	Chicken	L3	-
3127	PDT001574802.1	-	No						Development	Yes				226915	4	3	15	26	11	39	4	411	730	2321772	40.27	50	103375	8	ST58	USA	North America		2019	Avian	Chicken	L1	capA
3128	PDT001574803.1	-	No						Development					195498	25	4	3	44	4	2	4	159	731	2293874	40.36	91	73584	12	-	USA	North America		2019	Avian	Chicken	L5	-
3129	PDT001574801.1	-	No						Development					226978	74	19	27	4	11	8	110	525	732	2292236	40.39	37	114251	6	-	USA	North America		2019	Avian	Chicken	L2	-
3130	PDT001574799.1	-	No						Development					148098	4	72	28	63	11	3	68	235	733;769	2293990	40.27	46	120694	6	-	USA	North America		2019	Avian	Chicken	L3	capA
3131	PDT001574800.1	-	No						Development					226906	1	3	23	1	1	12	11	155	734	2306242	40.4	37	152245	6	-	USA	North America		2019	Avian	Chicken	L4	-
3132	PDT001574798.1	-	No						Development					226979	4	95	76	76	5	2	84	526	735	2308625	40.3	61	91886	8	-	USA	North America		2019	Avian	Chicken	L2	-
3133	PDT001574797.1	-	No						Development					226980	25	4	3	44	4	2	4	159	736	2319159	40.54	63	90062	11	-	USA	North America		2019	Avian	Chicken	L5	capF
3134	PDT001574796.1	-	No						Development					226980	25	4	3	44	4	2	4	159	736;737	2319763	40.53	81	46996	14	-	USA	North America		2019	Avian	Chicken	L5	-
3135	PDT001574795.1	-	No						Development					226981	16	5	16	1	1	6	18	527	738	2345228	40.48	29	188522	4	-	USA	North America		2019	Avian	Chicken	L4	capA
3136	PDT001574794.1	-	No						Development					226982	1	3	23	1	1	1	3	25	739	2256513	40.6	160	27730	22	-	USA	North America		2019	Avian	Chicken	L3	-
3137	PDT001574793.1	-	No						Development					226983	71	19	98	1	1	33	46	528	740	2397539	40.42	71	68451	11	-	USA	North America		2019	Avian	Chicken	-	-
3138	PDT001574792.1	-	No						Development					226984	36	4	29	38	22	42	69	254	741	2230136	40.5	104	42579	16	-	USA	North America		2019	Avian	Chicken	-	capA
3139	PDT001574791.1	-	No						Development	Yes				226985	14	10	20	19	8	3	20	50	742;1439	2345749	40.36	139	36634	17	ST50	USA	North America		2019	Avian	Chicken	-	-
3140	PDT001574790.1	-	No						Development					226986	1	21	33	1	1	6	11	242	743	2321569	40.53	159	26335	25	-	USA	North America		2019	Avian	Chicken	-	-
3141	PDT001574789.1	-	No						Development					226987	2	19	29	21	14	2	4	420	744	2222690	40.56	143	33383	19	-	USA	North America		2019	Avian	Chicken	L3	-
3142	PDT001574788.1	-	No						Development	Yes				-	1	9	23	1	1	6	83	416	745	2242023	40.58	162	30676	20	ST30	USA	North America		2019	Avian	Chicken	L3	-
3143	PDT001574787.1	-	No						Development	Yes				226988	7	11	9	10	4	7	8	13	746	2478909	40.38	151	35369	20	ST13	USA	North America		2019	Avian	Turkey	L3	-
3144	PDT001574786.1	-	No						Development	Yes				226955	4	5	23	5	5	3	5	422	747	2340493	40.45	166	28566	25	ST8	USA	North America		2019	Avian	Turkey	L3	-
3145	PDT001574782.1	-	No						Development	Yes				25659	4	24	47	20	11	2	21	158	748	2288402	40.41	55	89231	8	ST158	USA	North America		2020	Avian	Chicken	-	-
3146	PDT001574781.1	-	No						Development	Yes				226989	12	22	33	1	1	12	18	421	749	2281251	40.51	107	47887	13	ST37	USA	North America		2020	Avian	Chicken	-	capA
3147	PDT001574783.1	-	No						Development	Yes				67347	1	20	10	1	1	1	16	66	750;758	2355184	40.48	141	29431	19	ST171	USA	North America		2019	Avian	Chicken	-	-
3148	PDT001574778.1	-	No						Development	Yes				226990	4	24	47	20	11	2	21	158	751	2245202	40.57	165	28070	22	ST158	USA	North America		2020	Avian	Chicken	-	-
3149	PDT001574780.1	-	No						Validation					226991	21	61	55	55	14	3	63	209	752	2267216	40.7	280	18504	36	-	USA	North America		2020	Avian	Chicken	-	capA
3150	PDT001574776.1	-	No						Development	Yes				226992	1	20	16	1	1	1	16	171	753	2418216	40.31	37	162229	6	ST171	USA	North America		2020	Avian	Chicken	L1	capA
3151	PDT001574777.1	-	No						Development					148098	4	72	28	63	11	3	68	235	754	2282600	40.3	52	107735	8	-	USA	North America		2020	Avian	Chicken	L3	capA
3152	PDT001574779.1	-	No						Development					226993	4	5	105	5	5	3	5	529	755	2402451	40.48	150	32705	20	-	USA	North America		2020	Avian	Chicken	L3	-
3153	PDT001574785.1	-	No						Development	Yes				226994	4	5	2	5	5	3	5	8	756	2371974	40.27	42	111430	8	ST8	USA	North America		2019	Avian	Turkey	L3	capA
3154	PDT001574775.1	-	No						Development	Yes				226995	25	4	3	44	4	2	11	408	757	2259269	40.37	54	91642	9	ST128	USA	North America		2020	Avian	Chicken	L5	capF
3155	PDT001574772.1	-	No						Development	Yes				67347	1	20	10	1	1	1	16	66	758	2338120	40.48	124	43936	14	ST171	USA	North America		2019	Avian	Chicken	-	capF
3156	PDT001574773.1	-	No						Development	Yes				226996	1	5	10	1	1	6	11	3	759	2365278	40.3	21	196122	4	ST15	USA	North America		2020	Avian	Chicken	L3	capA
3157	PDT001574774.1	-	No						Development					226997	12	5	23	1	26	33	102	530	760	2401040	40.46	28	193444	5	-	USA	North America		2020	Avian	Chicken	L3	capA
3158	PDT001574771.1	-	No						Development					148098	4	72	28	63	11	3	68	235	761	2337495	40.24	27	262164	4	-	USA	North America		2020	Avian	Chicken	L3	capA
3159	PDT001574769.1	-	No						Development					226998	21	122	108	7	14	2	100	531	762	2498211	40.29	18	254832	4	-	USA	North America		2020	Avian	Chicken	L3	capA
3160	PDT001574770.1	-	No						Development					226999	15	26	29	3	7	8	111	532	763	2316535	40.31	28	189266	5	-	USA	North America		2020	Avian	Chicken	L3	capB
3161	PDT001574768.1	-	No						Development	Yes				148097	4	5	2	5	5	3	5	8	764	2382050	40.38	169	27651	22	ST8	USA	North America		2020	Avian	Chicken	L3	-
3162	PDT001574767.1	-	No						Development					226972	36	72	103	38	22	42	69	521	765	2343162	40.45	26	160080	5	-	USA	North America		2020	Avian	Chicken	L1	capA
3163	PDT001574766.1	-	No						Development					227001	4	72	106	26	5	2	5	533	766	2497587	40.27	17	258356	4	-	USA	North America		2020	Avian	Chicken	L3	capA
3164	PDT001574764.1	-	No						Development			Yes		195481	4	72	28	63	11	3	68	235	703;767;795	2374499	40.25	21	360796	3	-	USA	North America		2020	Avian	Chicken	L3	capA
3165	PDT001574765.1	-	No						Development			Yes		227002	4	28	52	22	5	82	73	534	768	2266351	40.63	188	24353	28	-	USA	North America		2020	Avian	Chicken	-	-
3166	PDT001574763.1	-	No						Validation			Yes		148098	4	72	28	63	11	3	68	235	769	2195574	40.68	240	16653	36	-	USA	North America		2020	Avian	Chicken	-	-
3167	PDT001574762.1	-	No						Development			Yes		227003	6	112	107	19	28	88	100	535	770	2374790	40.24	16	445264	3	-	USA	North America		2020	Avian	Chicken	L1	capA
3168	PDT001574761.1	-	No						Development			Yes		226973	5	117	32	26	15	85	73	522	771	2307384	40.39	63	90520	9	-	USA	North America		2019	Avian	Chicken	-	capB
3169	PDT001574760.1	-	No						Development			Yes		227004	4	43	28	1	12	1	27	501	772	2368650	40.36	120	57848	13	-	USA	North America		2019	Avian	Chicken	L7	-
3170	PDT001574759.1	-	No						Development			Yes		227005	25	4	3	44	4	2	4	159	773	2567841	40.35	16	346329	3	-	USA	North America		2020	Avian	Chicken	L5	capA
3171	PDT001574758.1	-	No						Development	Yes		Yes		195493	1	5	10	1	1	6	11	3	774	2364292	40.31	67	88613	10	ST15	USA	North America		2020	Avian	Chicken	L3	capA
3172	PDT001574757.1	-	No						Development			Yes		227006	21	34	12	5	5	82	17	536	775	2342983	40.33	30	199449	5	-	USA	North America		2020	Avian	Chicken	L8	capA
3173	PDT001574756.1	-	No						Development	Yes		Yes		227007	1	9	23	1	1	6	83	416	776	2224489	40.51	102	60014	14	ST30	USA	North America		2020	Avian	Chicken	L3	-
3174	PDT001574754.1	-	No						Development			Yes		227008	60	109	95	8	5	8	61	476	777	2437488	40.28	66	87355	9	-	USA	North America		2020	Avian	Chicken	L3	capF
3175	PDT001574755.1	-	No						Development			Yes		195481	4	72	28	63	11	3	68	235	778	2270568	40.41	120	39032	17	-	USA	North America		2020	Avian	Chicken	L3	-
3176	PDT001574753.1	-	No						Development			Yes		25658	4	5	2	5	1	1	112	537	779	2343457	40.31	50	91417	8	-	USA	North America		2020	Avian	Chicken	L3	-
3177	PDT001574751.1	-	No						Development	Yes		Yes		227009	4	29	15	26	11	39	4	236	780	2273245	40.54	197	24427	25	ST58	USA	North America		2020	Avian	Chicken	-	-
3178	PDT001574752.1	-	No						Development			Yes		227010	16	5	16	1	1	6	18	527	781	2600474	40.37	26	209631	4	-	USA	North America		2020	Avian	Chicken	-	capA
3179	PDT001574749.1	-	No						Development			Yes		226882	21	110	97	48	37	8	99	485	782	2713493	40.18	42	198348	6	-	USA	North America		2020	Avian	Chicken	L3	capA
3180	PDT001574750.1	-	No						Development	Yes		Yes		25659	4	24	47	20	11	2	21	158	783	2281598	40.39	64	74210	10	ST158	USA	North America		2019	Avian	Chicken	L1	-
3181	PDT001574747.1	-	No						Validation	Yes				25659	4	24	47	20	11	2	21	158	784	2237812	40.65	221	20612	34	ST158	USA	North America		2020	Avian	Turkey	-	-
3182	PDT001574748.1	-	No						Development	Yes				227011	1	20	16	1	7	1	16	36	785	2313128	40.33	17	561844	2	ST171	USA	North America		2020	Avian	Chicken	L1	capA
3183	PDT001574745.1	-	No						Development					227012	24	36	28	33	14	8	34	125	786	2232276	40.31	18	534114	2	-	USA	North America		2020	Avian	Turkey	L3	capD
3184	PDT001574746.1	-	No						Development	Yes				227013	26	11	9	10	4	7	8	79	787	2258862	40.27	27	186699	4	ST13	USA	North America		2020	Avian	Turkey	L3	capA
3185	PDT001574744.1	-	No						Development					227014	6	119	6	94	59	89	105	539	788	2489280	40.16	28	187453	4	-	USA	North America		2020	Avian	Turkey	L6	capA
3186	PDT001574742.1	-	No						Development					227015	4	28	52	22	5	82	73	534	789;790	2286401	40.59	160	27710	27	-	USA	North America		2020	Avian	Turkey	-	-
3187	PDT001574743.1	-	No						Development					227015	4	28	52	22	5	82	73	534	790	2270313	40.54	144	27905	22	-	USA	North America		2020	Avian	Turkey	-	-
3188	PDT001574740.1	-	No						Development					227016	11	8	16	7	11	6	8	273	791	2287764	40.29	33	211546	4	-	USA	North America		2020	Avian	Turkey	L3	-
3189	PDT001574739.1	-	No						Validation					227017	12	5	23	1	26	33	32	183	792	2268112	40.58	210	25663	25	-	USA	North America		2019	Avian	Chicken	L3	-
3190	PDT001574738.1	-	No						Development					227018	36	4	28	57	5	2	84	540	793	2208206	40.53	134	32546	19	-	USA	North America		2020	Avian	Turkey	-	-
3191	PDT001574737.1	-	No						Development					227019	1	123	23	1	1	12	11	575	794	2246170	40.54	102	43510	15	-	USA	North America		2020	Avian	Turkey	-	-
3192	PDT001574735.1	-	No						Development					195481	4	72	28	63	11	3	68	235	795	2304661	40.29	57	92698	9	-	USA	North America		2019	Avian	Chicken	L3	-
3193	PDT001574736.1	-	No						Development					-	60	109	95	92	57	42	73	541	796	2302837	40.42	170	27481	23	-	USA	North America		2019	Avian	Turkey	L3	-
3194	1D-776	-	No						Development	Yes				227020	1	59	16	21	1	1	16	275	797	2416699	40.24	30	200014	3	ST171	Denmark	Europe		2018	Human		L1	capF
3195	IHIT37773	-	No					Yes, [51]	Development					148100	23	37	21	17	4	2	17	122	798	2471363	40.28	23	382672	3	ST122	Hungary	Europe		2016	Bovine	Cow	L2	capB
3196	PM-3	-	No						Development	Yes				227021	21	33	26	2	17	20	20	129	799	2350946	40.28	2	2345687	1	ST129	China	Asia		2020	Unknown		L1	capA
3197	Neville1	-	No						Development					221642	75	124	109	98	62	90	113	542	-	2236704	39.9	25	374459	3	-	Australia	Oceania	Tasmania	2013	Other	Tasmania Devil	L1	-
3198	19BRD-057	-	No						Development	Yes				180538	2	6	7	4	4	3	8	394	800	2586401	40.27	1	2586401	1	ST124	Australia	Oceania	Queensland	2019	Bovine	Cattle	L3	capA
3199	19BRD-032	-	No						Development	Yes				180538	2	6	7	4	4	3	8	394	801	2553920	40.27	11	1447701	1	ST124	Australia	Oceania	Queensland	2019	Bovine	Cattle	L3	capA
3200	18BRD-001	-	No						Development	Yes				180538	2	6	7	4	4	3	8	394	335	2586323	40.27	6	1457552	1	ST124	Australia	Oceania	Queensland	2018	Bovine	Cattle	L3	capA
3201	P030653/2	-	No						Development	Yes				263099	14	10	20	19	8	3	20	50	802	2413046	40.25	1	2413046	1	ST50	UK	Europe		2022	Porcine		L6	capD
3202	P030653/1	-	No						Development	Yes				263099	14	10	20	19	8	3	20	50	802	2413054	40.25	1	2413054	1	ST50	UK	Europe		2022	Porcine		L6	capD
3203	P1933	-	No						Development	Yes				25666	7	11	40	10	4	7	8	80	-	2616354	40.32	1	2616354	1	ST13	USA	North America		1970	Bovine	Cow	L3	capA
3204	PM140	-	No						Development	Yes				152700	14	10	20	19	8	3	20	50	803	2455041	40.7	1	2455041	1	ST50	China	Asia		Unknown	Porcine		L6	capD
3205	sample-B	-	No						Development					167351	23	37	21	17	4	2	17	122	804	2331836	40.47	1	2331836	1	ST122	China	Asia		2022	Bovine	Cow	L2	capB
3206	AKS2021-HT3	-	No						Development					188814	63	105	94	89	1	78	97	583	805	2349431	40.5	1	2349431	1	-	China	Asia		2021	Other	Marmota himalayana	L3	-
3207	AKS2022-HT5	-	No						Development					188814	63	105	94	89	1	91	97	574	806	2347109	40.49	1	2347109	1	-	China	Asia		2022	Other	Marmota himalayana	L3	-
3208	W22-979.1	-	No						Development					263100	15	26	29	3	7	8	36	64	807	2296104	40.39	1	2296104	1	-	New Zealand	Oceania		2022	Other		L3	capB
3209	W22-3735.1	-	No						Development					263101	5	28	27	24	14	18	26	62	808	2290509	40.41	1	2290509	1	-	New Zealand	Oceania		2022	Bovine		L3	capB
3211	W16-1607.1	-	No						Development					25656	2	33	16	6	4	5	57	179	809	2275969	40.39	1	2275969	1	-	New Zealand	Oceania		2016	Other		L3	capF
3214	NCTC10322	-	No						Development	Yes				74853	7	11	9	10	4	7	8	13	810	2270953	40.36	1	2270953	1	ST13	Canada	North America		1962	Porcine	Pig	L3	capA
3215	NCTC11620	septica	No						Development					89187	16	27	23	1	1	1	24	54	811	2298872	40.47	8	751379	2	-	Germany	Europe		1962	Avian	Budgerigar	L7	-
3216	NCTC8489	-	No						Development					89188	2	9	7	8	7	3	9	11	812	2331553	40.38	2	2315579	1	-	UK	Europe		1952	Human		L1	capA
3217	NCTC11995	septica	No						Development	Yes				91858	1	5	10	1	1	1	11	15	813	2276133	40.49	2	2273079	1	ST15	France	Europe		1987	Human		L3	capA
3218	NCTC10382	-	No						Development					89189	21	33	26	4	24	20	42	130	814	2314214	40.32	1	2314214	1	-	UK	Europe		1964	Human		L1	capA
3219	NCTC10204	gallicida	No						Development					74850	8	10	31	11	4	8	10	65	815	2325350	40.35	1	2325350	1	-	UK	Europe		1945	Bovine		L1	capA
3220	NCTC11619	septica	No						Development					25668	1	5	23	84	1	6	16	573	816	2317054	40.45	1	2317054	1	-	Germany	Europe		1981	Human		-	-
3221	NCTC10323	-	No						Development					25667	23	37	21	17	4	2	17	122	817	2330363	40.48	1	2330363	1	ST122	Myanmar	Asia		1963	Bovine		L2	capB
3222	2020-1	-	No						Development					276644	5	56	84	85	52	2	36	453	818	2348597	40.22	24	213135	3	-	USA	North America		2020	Bovine	Angus	L3	capB
3322	G5446	-	Yes	yes, PRJNA1381339	SAMN55348346	JBVMPO000000000			Validation					25664	26	11	9	10	4	7	8	79	831	2498208	40.26	74	117901	8	ST13	UK	Europe		2021	Ovine		L3	capA
3323	H0133	-	Yes	yes, PRJNA1381339	SAMN55348347	JBVMPN000000000			Validation	Yes				25664	26	11	9	10	4	7	8	79	832	2322218	40.31	58	186994	4	ST13	UK	Europe		2020	Bovine		L3	capA
3324	H0142	-	Yes	yes, PRJNA1381339	SAMN55348348	JBVMPM000000000			Validation	Yes				288534	26	11	9	10	4	7	8	79	833	2298749	40.29	36	186981	4	ST13	UK	Europe		2020	Bovine		L3	capA
3325	H0144	-	Yes	yes, PRJNA1381339	SAMN55348349	JBVMPL000000000			Validation					25664	26	11	9	10	4	7	8	79	834	2290395	40.27	42	141199	5	ST13	UK	Europe		2020	Bovine		L3	capA
3326	H0157	-	Yes	yes, PRJNA1381339	SAMN55348350	JBVMPK000000000			Validation					184848	7	11	9	10	4	7	8	13	835	2618703	40.19	138	83971	12	ST13	UK	Europe		2020	Bovine		L3	capA
3327	H0158	-	Yes	yes, PRJNA1381339	SAMN55348351	JBVMPJ000000000			Validation	Yes				25664	26	11	9	10	4	7	8	79	836	2323501	40.31	69	171242	4	ST13	UK	Europe		2020	Bovine		L3	capA
3328	H0172	-	Yes	yes, PRJNA1381339	SAMN55348352	JBVMPI000000000			Validation					25664	26	11	9	10	4	7	8	79	837	2325833	40.32	69	158497	5	ST13	UK	Europe		2020	Bovine		L3	capA
3329	H0196	-	Yes	yes, PRJNA1381339	SAMN55348353	JBVMPH000000000			Validation					25664	26	11	9	10	4	7	8	79	838	2297381	40.3	48	187161	4	ST13	UK	Europe		2020	Bovine		L3	capA
3330	H0207	-	Yes	yes, PRJNA1381339	SAMN55348354	JBVMPG000000000			Validation					288535	26	11	9	10	4	7	8	79	839	2298745	40.29	36	244376	3	ST13	UK	Europe		2020	Bovine		L3	capA
3331	H0213	-	Yes	yes, PRJNA1381339	SAMN55348355	JBVMPF000000000			Validation					288536	26	11	9	10	4	7	8	79	840	2298227	40.29	47	174789	4	ST13	UK	Europe		2020	Bovine		L3	capA
3332	H0245	-	Yes	yes, PRJNA1381339	SAMN55348356	JBVMPE000000000			Validation					25664	26	11	9	10	4	7	8	79	841	2323171	40.31	66	186994	4	ST13	UK	Europe		2020	Bovine		L3	capA
3333	H0251	-	Yes	yes, PRJNA1381339	SAMN55348357	JBVMPD000000000			Validation					288537	26	11	9	10	4	7	8	79	842	2298108	40.3	41	244743	3	ST13	UK	Europe		2020	Bovine		L3	capA
3334	H0298	-	Yes	yes, PRJNA1381339	SAMN55348358	JBVMPC000000000			Validation					25664	26	11	9	10	4	7	8	79	843	2297816	40.29	48	174782	4	ST13	UK	Europe		2020	Bovine		L3	capA
3335	H0376	-	Yes	yes, PRJNA1381339	SAMN55348359	JBVMPB000000000			Validation					25664	26	11	9	10	4	7	8	79	844	2299122	40.3	39	245156	3	ST13	UK	Europe		2020	Bovine		L3	capA
3336	H0406	-	Yes	yes, PRJNA1381339	SAMN55348360	JBVMPA000000000			Validation					25664	26	11	9	10	4	7	8	79	845	2298278	40.3	41	186994	4	ST13	UK	Europe		2020	Bovine		L3	capA
3337	H0435	-	Yes	yes, PRJNA1381339	SAMN55348361	JBVMOZ000000000			Validation					288535	26	11	9	10	4	7	8	79	846	2297938	40.29	49	186979	4	ST13	UK	Europe		2020	Bovine		L3	capA
3338	H0446	-	Yes	yes, PRJNA1381339	SAMN55348362	JBVMOY000000000			Validation					25664	26	11	9	10	4	7	8	79	847	2299081	40.3	39	246169	3	ST13	UK	Europe		2020	Bovine		L3	capA
3339	H0448	-	Yes	yes, PRJNA1381339	SAMN55348363	JBVMOX000000000			Validation			Yes		25664	26	11	9	10	4	7	8	79	848	2306050	40.31	46	174783	4	ST13	UK	Europe		2020	Bovine		L3	capA
3340	H0457	-	Yes	yes, PRJNA1381339	SAMN55348364	JBVMOW000000000			Validation			Yes		25664	26	11	9	10	4	7	8	79	849	2324947	40.31	71	158500	5	ST13	UK	Europe		2020	Bovine		L3	capA
3341	H0459	-	Yes	yes, PRJNA1381339	SAMN55348365	JBVMOV000000000			Validation			Yes		25664	26	11	9	10	4	7	8	79	850	2296780	40.29	47	186910	4	ST13	UK	Europe		2020	Bovine		L3	capA
3342	H0460	-	Yes	yes, PRJNA1381339	SAMN55348366	JBVMOU000000000			Validation			Yes		25664	26	11	9	10	4	7	8	79	851	2325998	40.32	71	158498	5	ST13	UK	Europe		2020	Bovine		L3	capA
3343	H0491	-	Yes	yes, PRJNA1381339	SAMN55348367	JBVMOT000000000			Validation			Yes		25664	26	11	9	10	4	7	48	-	852	2298485	40.29	38	186996	5	-	UK	Europe		2021	Bovine		L3	capA
3344	H0498	-	Yes	yes, PRJNA1381339	SAMN55348368	JBVMOS000000000			Validation	Yes		Yes		195514	7	11	9	10	4	7	8	13	853	2393962	40.28	93	134939	7	ST13	UK	Europe		2021	Bovine		L3	capA
3345	H0511	-	Yes	yes, PRJNA1381339	SAMN55348369	JBVMOR000000000			Validation			Yes		184848	7	11	9	10	4	7	8	13	854	2535943	40.18	129	71776	13	ST13	UK	Europe		2021	Bovine		L3	capA
3346	H0514	-	Yes	yes, PRJNA1381339	SAMN55348370	JBVMOQ000000000			Validation			Yes		288538	7	11	9	10	4	7	8	13	855	2570344	40.2	141	73344	10	ST13	UK	Europe		2021	Bovine		L3	capA
3347	H0525	-	Yes	yes, PRJNA1381339	SAMN55348371	JBVMOP000000000			Validation			Yes		25664	26	11	9	10	4	7	8	79	856	2462354	40.29	53	168955	5	ST13	UK	Europe		2021	Bovine		L3	capA
3348	H0530	-	Yes	yes, PRJNA1381339	SAMN55348372	JBVMOO000000000			Validation			Yes		25664	26	11	9	10	4	7	8	79	857	2208279	40.27	33	183388	4	ST13	UK	Europe		2021	Bovine		L3	capA
3349	H0532	-	Yes	yes, PRJNA1381339	SAMN55348373	JBVMON000000000			Validation	Yes		Yes		288539	26	11	9	10	4	7	8	79	858	2222460	40.26	32	187043	4	ST13	UK	Europe		2021	Bovine		L3	capA
3350	H0535	-	Yes	yes, PRJNA1381339	SAMN55348374	JBVMOM000000000			Validation			Yes		25664	26	11	9	10	4	7	8	79	859	2326178	40.3	90	147279	4	ST13	UK	Europe		2021	Bovine		L3	capA
3351	H0546	-	Yes	yes, PRJNA1381339	SAMN55348375	JBVMOL000000000			Validation			Yes		288540	26	11	9	10	4	7	8	79	860	2326312	40.3	88	186125	4	ST13	UK	Europe		2021	Bovine		L3	capA
3352	H0549	-	Yes	yes, PRJNA1381339	SAMN55348376	JBVMOK000000000			Validation			Yes		25664	26	11	9	10	4	7	8	79	861	2297319	40.29	35	186955	4	ST13	UK	Europe		2021	Bovine		L3	capA
3353	H0556	-	Yes	yes, PRJNA1381339	SAMN55348377	JBVMOJ000000000			Validation			Yes		195514	7	11	9	10	4	7	8	13	862	2475573	40.27	124	86897	9	ST13	UK	Europe		2021	Bovine		L3	capA
3354	H0561	-	Yes	yes, PRJNA1381339	SAMN55348378	JBVMOI000000000			Validation			Yes		25664	26	11	9	10	4	7	8	79	863	2322843	40.31	88	127340	6	ST13	UK	Europe		2021	Bovine		L3	capA
3355	H0565	-	Yes	yes, PRJNA1381339	SAMN55348379	JBVMOH000000000			Validation			Yes		288541	26	11	9	10	4	7	8	79	864	2214561	40.29	44	107379	8	ST13	UK	Europe		2021	Bovine		L3	capA
3356	H0568	-	Yes	yes, PRJNA1381339	SAMN55348380	JBVMOG000000000			Validation	Yes		Yes		195514	7	11	9	10	4	7	8	13	865	2448028	40.26	99	94784	9	ST13	UK	Europe		2021	Bovine		L3	capA
3357	H0570	-	Yes	yes, PRJNA1381339	SAMN55348381	JBVMOF000000000			Validation			Yes		25664	26	11	9	10	4	7	8	79	866	2219159	40.26	32	187216	4	ST13	UK	Europe		2021	Bovine		L3	capA
3358	H0571	-	Yes	yes, PRJNA1381339	SAMN55348382	JBVMOE000000000			Validation			Yes		25664	26	11	9	10	4	7	8	79	867	2298049	40.29	37	186976	4	ST13	UK	Europe		2021	Bovine		L3	capA
3359	H0580	-	Yes	yes, PRJNA1381339	SAMN55348383	JBVMOD000000000			Validation	Yes		Yes		274643	12	22	19	1	1	12	18	37	868	2243412	40.4	31	242283	3	ST37	UK	Europe		2021	Bovine		L1	capA
3360	H0595	-	Yes	yes, PRJNA1381339	SAMN55348384	JBVMOC000000000			Validation			Yes		288542	26	11	9	10	4	7	8	79	869	2318851	40.25	31	198135	4	ST13	UK	Europe		2021	Bovine		L3	capA
3361	H0597	-	Yes	yes, PRJNA1381339	SAMN55348385	JBVMOB000000000			Validation			Yes		195514	7	11	9	10	4	7	8	13	870	2399614	40.29	72	140919	6	ST13	UK	Europe		2021	Bovine		L3	capA
3362	H0600	-	Yes	yes, PRJNA1381339	SAMN55348386	JBVMOA000000000			Validation			Yes		25664	26	11	9	10	4	7	8	79	871	2322380	40.31	60	186994	4	ST13	UK	Europe		2021	Bovine		L3	capA
3363	H0604	-	Yes	yes, PRJNA1381339	SAMN55348387	JBVMNZ000000000			Validation			Yes		288543	26	11	9	10	4	7	8	79	872	2309118	40.27	43	153956	6	ST13	UK	Europe		2021	Bovine		L3	capA
3364	H0606	-	Yes	yes, PRJNA1381339	SAMN55348388	JBVMNY000000000			Validation			Yes		25664	26	11	9	10	4	7	8	79	873	2297085	40.29	37	186980	4	ST13	UK	Europe		2021	Bovine		L3	capA
3365	H0612	-	Yes	yes, PRJNA1381339	SAMN55348389	JBVMNX000000000			Validation	Yes		Yes		288544	7	11	9	10	4	7	8	13	874	2382674	40.24	71	141508	6	ST13	UK	Europe		2021	Bovine		L3	capA
3366	H0614	-	Yes	yes, PRJNA1381339	SAMN55348390	JBVMNW000000000			Validation			Yes		25664	26	11	9	10	4	7	8	79	875	2298049	40.29	37	186976	4	ST13	UK	Europe		2021	Bovine		L3	capA
3367	H0615	-	Yes	yes, PRJNA1381339	SAMN55348391	JBVMNV000000000			Validation			Yes		25664	26	11	9	10	4	7	8	79	876	2292022	40.27	45	186874	4	ST13	UK	Europe		2021	Bovine		L3	capA
3368	H0616	-	Yes	yes, PRJNA1381339	SAMN55348392	JBVMNU000000000			Validation			Yes		25664	26	11	9	10	4	7	8	79	877	2301369	40.29	51	186154	4	ST13	UK	Europe		2021	Bovine		L3	capA
3369	H0623	-	Yes	yes, PRJNA1381339	SAMN55348393	JBVMNT000000000			Validation			Yes		25664	26	11	9	10	4	7	8	79	875	2301613	40.29	38	186976	4	ST13	UK	Europe		2021	Bovine		L3	capA
3370	H0628	-	Yes	yes, PRJNA1381339	SAMN55348394	JBVMNS000000000			Validation	Yes		Yes		195514	7	11	9	10	4	7	8	13	878	2522458	40.27	166	105829	9	ST13	UK	Europe		2021	Bovine		L3	capA
3371	H0632	-	Yes	yes, PRJNA1381339	SAMN55348395	JBVMNR000000000			Validation			Yes		288545	26	11	9	10	4	7	8	79	879	2293651	40.28	49	174511	5	ST13	UK	Europe		2021	Bovine		L3	capA
3372	H0638	-	Yes	yes, PRJNA1381339	SAMN55348396	JBVMNQ000000000			Validation			Yes		288546	26	11	9	10	4	7	8	79	880	2275771	40.21	38	186977	5	ST13	UK	Europe		2021	Bovine		L3	capA
3373	H0640	-	Yes	yes, PRJNA1381339	SAMN55348397	JBVMNP000000000			Validation			Yes		25664	26	11	9	10	4	7	8	79	881	2283068	40.23	31	200179	4	ST13	UK	Europe		2021	Bovine		L3	capA
3374	H0642	-	Yes	yes, PRJNA1381339	SAMN55348398	JBVMNO000000000			Validation			Yes		288535	26	11	9	10	4	7	8	79	882	2305767	40.31	37	186976	4	ST13	UK	Europe		2021	Bovine		L3	capA
3375	H0648	-	Yes	yes, PRJNA1381339	SAMN55348399	JBVMNN000000000			Validation			Yes		25664	26	11	9	10	4	7	8	79	883	2231069	40.25	31	187065	4	ST13	UK	Europe		2021	Bovine		L3	capA
3376	H0652	-	Yes	yes, PRJNA1381339	SAMN55348400	JBVMNM000000000			Validation			Yes		25664	26	11	9	10	17	7	8	84	884	2228373	40.24	31	187059	4	ST13	UK	Europe		2021	Bovine		L3	capA
3377	H0653	-	Yes	yes, PRJNA1381339	SAMN55348401	JBVMNL000000000			Validation			Yes		25664	26	11	9	10	4	7	8	79	885	2298044	40.29	37	186979	4	ST13	UK	Europe		2021	Bovine		L3	capA
3378	H0660	-	Yes	yes, PRJNA1381339	SAMN55348402	JBVMNK000000000			Validation			Yes		25664	26	11	9	10	4	7	8	79	886	2288553	40.29	38	186679	4	ST13	UK	Europe		2021	Bovine		L3	capA
3379	H0664	-	Yes	yes, PRJNA1381339	SAMN55348403	JBVMNJ000000000			Validation			Yes		195514	7	11	9	10	4	7	8	13	887	2465082	40.24	113	166907	6	ST13	UK	Europe		2021	Bovine		L3	capA
3380	H0665	-	Yes	yes, PRJNA1381339	SAMN55348404	JBVMNI000000000			Validation			Yes		195514	7	11	9	10	4	7	8	13	888	2521354	40.24	179	91151	9	ST13	UK	Europe		2021	Bovine		L3	capA
3381	H0673	-	Yes	yes, PRJNA1381339	SAMN55348405	JBVMNH000000000			Validation			Yes		288535	26	11	9	10	4	7	8	79	889	2298051	40.29	36	186828	4	ST13	UK	Europe		2021	Bovine		L3	capA
3382	H0679	-	Yes	yes, PRJNA1381339	SAMN55348406	JBVMNG000000000			Validation			Yes		25656	2	33	16	6	4	5	57	179	890	2202465	40.35	31	528361	2	-	UK	Europe		2021	Bovine		L3	capF
3383	H0684	-	Yes	yes, PRJNA1381339	SAMN55348407	JBVMNF000000000			Validation			Yes		25664	26	11	9	10	4	7	8	79	891	2258572	40.29	40	186995	4	ST13	UK	Europe		2021	Bovine		L3	capA
3384	H0685	-	Yes	yes, PRJNA1381339	SAMN55348408	JBVMNE000000000			Validation			Yes		184848	7	11	9	10	4	7	8	13	892	2518259	40.22	134	76146	11	ST13	UK	Europe		2021	Bovine		L3	capA
3385	H0687	-	Yes	yes, PRJNA1381339	SAMN55348409	JBVMND000000000			Validation			Yes		25664	26	11	9	10	4	7	8	79	893	2299824	40.3	36	187114	4	ST13	UK	Europe		2021	Bovine		L3	capA
3386	H0693	-	Yes	yes, PRJNA1381339	SAMN55348410	JBVMNC000000000			Validation			Yes		25664	26	11	9	10	4	7	8	79	894	2218763	40.26	35	187102	4	ST13	UK	Europe		2021	Bovine		L3	capA
3387	H0699	-	Yes	yes, PRJNA1381339	SAMN55348411	JBVMNB000000000			Validation			Yes		25664	26	11	9	10	4	7	8	79	895	2317431	40.35	37	186991	4	ST13	UK	Europe		2021	Bovine		L3	capA
3388	H0704	-	Yes	yes, PRJNA1381339	SAMN55348412	JBVMNA000000000			Validation			Yes		25664	26	11	9	10	4	7	8	79	896	2323724	40.31	61	124913	5	ST13	UK	Europe		2021	Bovine		L3	capA
3389	H0714	-	Yes	yes, PRJNA1381339	SAMN55348413	JBVMMZ000000000			Validation			Yes		25664	26	11	9	10	4	7	8	79	897	2221808	40.26	31	186865	4	ST13	UK	Europe		2021	Bovine		L3	capA
3390	H0719	-	Yes	yes, PRJNA1381339	SAMN55348414	JBVMMY000000000			Validation			Yes		25664	26	11	9	10	4	7	8	79	898	2219809	40.26	31	187041	4	ST13	UK	Europe		2021	Bovine		L3	capA
3391	H0723	-	Yes	yes, PRJNA1381339	SAMN55348415	JBVMMX000000000			Validation			Yes		268565	26	11	9	10	4	7	8	79	899	2257704	40.31	34	174511	4	ST13	UK	Europe		2021	Bovine		L3	capA
3392	H0724	-	Yes	yes, PRJNA1381339	SAMN55348416	JBVMMW000000000			Validation			Yes		174779	26	11	9	10	4	7	8	79	900	2254479	40.23	36	186947	4	ST13	UK	Europe		2021	Bovine		L3	capA
3393	H0741	-	Yes	yes, PRJNA1381339	SAMN55348417	JBVMMV000000000			Validation			Yes		288535	26	11	9	10	4	7	8	79	901	2298339	40.29	37	187003	4	ST13	UK	Europe		2021	Bovine		L3	capA
3394	H0744	-	Yes	yes, PRJNA1381339	SAMN55348418	JBVMMU000000000			Validation					288540	26	11	9	10	4	7	8	79	902	2428956	40.23	53	177856	5	ST13	UK	Europe		2021	Bovine		L3	capA
3395	H0745	-	Yes	yes, PRJNA1381339	SAMN55348419	JBVMMT000000000			Validation				more than > 400 contigs	-	50	11	9	10	4	7	8	-	-	2584127	40.25	590	13702	61	-	UK	Europe		2021	Bovine		L3	capA
3396	H0751	-	Yes	yes, PRJNA1381339	SAMN55348420	JBVMMS000000000			Validation					195514	7	11	9	10	4	7	8	13	903	2457904	40.24	88	166998	6	ST13	UK	Europe		2021	Bovine		L3	capA
3397	H0752	-	Yes	yes, PRJNA1381339	SAMN55348421	JBVMMR000000000			Validation					25664	26	11	9	10	4	7	8	79	904	2322327	40.31	85	186127	4	ST13	UK	Europe		2021	Bovine		L3	capA
3398	H0755	-	Yes	yes, PRJNA1381339	SAMN55348422	JBVMMQ000000000			Validation					288535	26	11	9	10	4	7	8	79	905	2384702	40.25	49	175501	5	ST13	UK	Europe		2021	Bovine		L3	capA
3399	H0759	-	Yes	yes, PRJNA1381339	SAMN55348423	JBVMMP000000000			Validation					25664	26	11	9	10	4	7	8	79	906	2298802	40.29	46	131576	7	ST13	UK	Europe		2021	Bovine		L3	capA
3400	H0763	-	Yes	yes, PRJNA1381339	SAMN55348424	JBVMMO000000000			Validation					288547	7	11	9	10	4	7	8	13	907	2538162	40.2	143	69220	14	ST13	UK	Europe		2021	Bovine		L3	capA
3401	H0764	-	Yes	yes, PRJNA1381339	SAMN55348425	JBVMMN000000000			Validation	Yes				288548	21	15	17	28	20	19	29	132	-	2526268	40.24	177	48202	16	ST132	UK	Europe		2021	Bovine		L3	capA
3402	H0768	-	Yes	yes, PRJNA1381339	SAMN55348426	JBVMMM000000000			Validation					288549	7	11	9	10	4	7	8	13	908	2432701	40.21	80	108156	7	ST13	UK	Europe		2021	Bovine		L3	capA
3403	H0774	-	Yes	yes, PRJNA1381339	SAMN55348427	JBVMML000000000			Validation					195514	7	11	9	10	4	7	8	13	909	2454574	40.24	120	111669	7	ST13	UK	Europe		2021	Bovine		L3	capA
3404	H0775	-	Yes	yes, PRJNA1381339	SAMN55348428	JBVMMK000000000			Validation					268565	26	11	9	10	4	7	8	79	910	2282204	40.3	45	113706	6	ST13	UK	Europe		2021	Bovine		L3	capA
3405	H0777	-	Yes	yes, PRJNA1381339	SAMN55348429	JBVMMJ000000000			Validation					288550	7	11	9	10	4	7	8	13	911	2550489	40.21	159	91527	11	ST13	UK	Europe		2021	Bovine		L3	capA
3406	H0781	-	Yes	yes, PRJNA1381339	SAMN55348430	JBVMMI000000000			Validation					25664	26	11	9	10	4	7	8	79	912	2303373	40.29	31	254718	3	ST13	UK	Europe		2021	Bovine		L3	capA
3407	H0784	-	Yes	yes, PRJNA1381339	SAMN55348431	JBVMMH000000000			Validation					25664	26	11	9	10	4	7	8	79	913	2299569	40.19	59	174570	5	ST13	UK	Europe		2021	Bovine		L3	capA
3408	H0788	-	Yes	yes, PRJNA1381339	SAMN55348432	JBVMMG000000000			Validation					288551	7	11	9	10	4	7	8	13	914	2461228	40.21	99	113364	7	ST13	UK	Europe		2021	Bovine		L3	capA
3409	H0789	-	Yes	yes, PRJNA1381339	SAMN55348433	JBVMMF000000000			Validation					25664	26	11	9	10	4	7	8	79	915	2328461	40.3	40	186995	4	ST13	UK	Europe		2021	Bovine		L3	capA
3410	H0792	-	Yes	yes, PRJNA1381339	SAMN55348434	JBVMME000000000			Validation					25664	26	11	9	10	4	7	8	79	916	2297403	40.29	36	187021	4	ST13	UK	Europe		2021	Bovine		L3	capA
3411	H0795	-	Yes	yes, PRJNA1381339	SAMN55348435	JBVMMD000000000			Validation					25664	26	11	9	10	4	7	8	79	895	2297082	40.29	37	186991	4	ST13	UK	Europe		2021	Bovine		L3	capA
3412	H0800	-	Yes	yes, PRJNA1381339	SAMN55348436	JBVMMC000000000			Validation					268565	26	11	9	10	4	7	8	79	917	2282479	40.31	41	187224	4	ST13	UK	Europe		2021	Bovine		L3	capA
3413	H0801	-	Yes	yes, PRJNA1381339	SAMN55348437	JBVMMB000000000			Validation					288550	7	11	9	10	4	7	8	13	918	2557968	40.23	135	106714	10	ST13	UK	Europe		2021	Bovine		L3	capA
3414	H0802	-	Yes	yes, PRJNA1381339	SAMN55348438	JBVMMA000000000			Validation					288552	26	11	9	10	4	7	8	79	919	2298026	40.29	37	186996	4	ST13	UK	Europe		2021	Bovine		L3	capA
3415	H0808	-	Yes	yes, PRJNA1381339	SAMN55348439	JBVMLZ000000000			Validation					195514	7	11	9	10	4	7	8	13	920	2397191	40.24	55	186388	5	ST13	UK	Europe		2021	Bovine		L3	capA
3416	H0810	-	Yes	yes, PRJNA1381339	SAMN55348440	JBVMLY000000000			Validation					25664	26	11	9	10	4	7	8	79	921	2297040	40.29	37	186934	4	ST13	UK	Europe		2021	Bovine		L3	capA
3417	H0811	-	Yes	yes, PRJNA1381339	SAMN55348441	JBVMLX000000000			Validation	Yes				25664	26	11	9	10	4	7	8	79	921	2297040	40.29	37	186934	4	ST13	UK	Europe		2021	Bovine		L3	capA
3418	H0813	-	Yes	yes, PRJNA1381339	SAMN55348442	JBVMLW000000000			Validation					288553	26	11	9	10	4	7	8	79	922	2225538	40.25	31	186683	4	ST13	UK	Europe		2021	Bovine		L3	capA
3419	H0814	-	Yes	yes, PRJNA1381339	SAMN55348443	JBVMLV000000000			Validation	Yes				268565	26	11	9	10	4	7	8	79	923	2281924	40.31	31	187225	4	ST13	UK	Europe		2021	Bovine		L3	capA
3420	H0819	-	Yes	yes, PRJNA1381339	SAMN55348444	JBVMLU000000000			Validation	Yes				288554	26	11	9	10	4	7	8	79	924	2282070	40.31	42	113711	4	ST13	UK	Europe		2021	Bovine		L3	capA
3421	H0827	-	Yes	yes, PRJNA1381339	SAMN55348445	JBVMLT000000000			Validation					25664	26	11	9	10	4	7	8	79	925	2297276	40.29	36	186994	4	ST13	UK	Europe		2021	Bovine		L3	capA
3422	H0831	-	Yes	yes, PRJNA1381339	SAMN55348446	JBVMLS000000000			Validation				more than > 400 contigs	25664	26	13	9	82	4	7	8	-	-	2702409	40.23	1552	5891	116	-	UK	Europe		2021	Bovine		L3	capA
3423	H0836	-	Yes	yes, PRJNA1381339	SAMN55348447	JBVMLR000000000			Validation					25664	26	11	9	10	4	7	8	79	926	2407985	40.21	125	116820	6	ST13	UK	Europe		2021	Bovine		L3	capA
3424	H0840	-	Yes	yes, PRJNA1381339	SAMN55348448	JBVMLQ000000000			Validation					25664	26	11	9	10	4	7	8	79	927	2295635	40.29	41	186947	4	ST13	UK	Europe		2021	Bovine		L3	capA
3425	IS12-11606	-	Yes	yes, PRJNA1381339	SAMN55348449	JBVMLO000000000			Validation	Yes				288555	21	15	17	74	21	19	29	320	928	2282575	40.2	119	72314	10	ST131	UK	Europe		2021	Ovine		L3	capD
3426	IS12-11692	-	Yes	yes, PRJNA1381339	SAMN55348450	JBVMLN000000000			Validation					226879	56	88	80	77	4	61	87	370	929	2248360	40.31	25	357249	3	-	UK	Europe		2021	Ovine		L3	capA
3427	IS12-11719	-	Yes	yes, PRJNA1381339	SAMN55348451	JBVMLM000000000			Validation	Yes				74876	22	13	8	29	8	3	31	74	930	2323705	40.25	26	246687	3	ST74	UK	Europe		2021	Porcine		L6	capA
3428	IS12-11827	-	Yes	yes, PRJNA1381339	SAMN55348452	JBVMLL000000000			Validation	Yes				288555	21	15	17	74	21	19	29	320	931	2282322	40.2	116	77203	9	ST131	UK	Europe		2021	Ovine		L3	capD
3429	IS12-11842	-	Yes	yes, PRJNA1381339	SAMN55348453	JBVMLK000000000			Validation					226879	56	88	80	77	4	61	87	370	932	2305330	40.22	22	541175	2	-	UK	Europe		2021	Ovine		L3	capA
3430	IS12-11852	-	Yes	yes, PRJNA1381339	SAMN55348454	JBVMLJ000000000			Validation	Yes				288556	21	15	17	28	20	19	29	132	933	2282858	40.08	126	86598	10	ST132	UK	Europe		2021	Ovine		L3	capA
3431	IS12-11978	-	Yes	yes, PRJNA1381339	SAMN55348455	JBVMLI000000000			Validation	Yes				25656	2	7	5	6	4	5	7	9	934	2228834	40.31	24	528597	2	ST9	UK	Europe		2021	Ovine		L3	capF
3432	IS12-12061	-	Yes	yes, PRJNA1381339	SAMN55348456	JBVMLH000000000			Validation					288557	4	49	43	39	23	3	47	133	935	2237569	40.27	19	355709	3	-	UK	Europe		2021	Ovine		L6	capA
3433	IS12-12225	-	Yes	yes, PRJNA1381339	SAMN55348457	JBVMLG000000000			Validation	Yes				25656	2	7	5	6	4	5	7	9	936	2345940	40.26	29	350126	3	ST9	UK	Europe		2021	Ovine		L3	capF
3434	IS12-12293	-	Yes	yes, PRJNA1381339	SAMN55348458	JBVMLF000000000			Validation	Yes				288556	21	15	17	28	20	19	29	132	937	2251082	40.12	145	69835	11	ST132	UK	Europe		2021	Ovine		L3	capA
3435	IS12-12403	-	Yes	yes, PRJNA1381339	SAMN55348459	JBVMLE000000000			Validation	Yes				25656	2	7	5	6	4	5	7	9	938	2278071	40.25	24	240543	3	ST9	UK	Europe		2021	Ovine		L3	capF
3436	IS12-12551	-	Yes	yes, PRJNA1381339	SAMN55348460	JBVMLD000000000			Validation	Yes				25656	2	7	5	6	4	5	7	9	939	2226503	40.31	23	528568	2	ST9	UK	Europe		2021	Ovine		L3	capF
3437	IS12-12619	-	Yes	yes, PRJNA1381339	SAMN55348461	JBVMLC000000000			Validation	Yes				25656	2	7	5	6	4	5	7	9	940	2259234	40.33	25	350127	3	ST9	UK	Europe		2021	Ovine		L3	capF
3438	IS12-12668	-	Yes	yes, PRJNA1381339	SAMN55348462	JBVMLB000000000			Validation	Yes				212736	24	41	11	32	3	2	6	73	941	2254024	40.26	27	357013	3	ST225	UK	Europe		2021	Porcine		L6	-
3439	IS12-12886	-	Yes	yes, PRJNA1381339	SAMN55348463	JBVMLA000000000			Validation					226879	56	88	80	77	4	61	87	370	942	2305623	40.22	22	541193	2	-	UK	Europe		2021	Ovine		L3	capA
3440	IS12-13647	-	Yes	yes, PRJNA1381339	SAMN55348464	JBVMKZ000000000			Validation	Yes				123022	21	15	17	28	21	19	29	131	943	2235054	40.18	88	71439	10	ST131	UK	Europe		2021	Ovine		L3	capD
3441	IS21-13618	-	Yes	yes, PRJNA1381339	SAMN55348465	JBVMKY000000000			Validation	Yes				288558	14	10	20	19	8	3	20	50	944	2276143	40.22	33	201356	4	ST50	UK	Europe		2021	Porcine		L6	capD
3442	IS21-13793	-	Yes	yes, PRJNA1381339	SAMN55348466	JBVMKX000000000			Validation	Yes				288559	21	15	17	28	21	19	29	131	945	2292614	40.15	112	113391	8	ST131	UK	Europe		2021	Ovine		L3	capD
3443	IS21-14786	-	Yes	yes, PRJNA1381339	SAMN55348467	JBVMKW000000000			Validation					288560	7	11	9	10	4	7	8	13	946	2335161	40.28	40	108169	7	ST13	UK	Europe		2021	Porcine		L3	capA
3444	IS21-14788	-	Yes	yes, PRJNA1381339	SAMN55348468	JBVMKV000000000			Validation					288560	7	11	9	10	4	7	8	13	947	2331211	40.29	40	174733	4	ST13	UK	Europe		2021	Porcine		L3	capA
3445	IS21-14792	-	Yes	yes, PRJNA1381339	SAMN55348469	JBVMKU000000000			Validation	Yes				152691	22	13	8	29	8	3	31	74	948	2351294	40.27	36	113006	5	ST74	UK	Europe		2021	Porcine		L6	-
3446	IS21-14831	-	Yes	yes, PRJNA1381339	SAMN55348470	JBVMKT000000000			Validation	Yes				74876	22	13	8	29	8	3	31	74	949	2351911	40.28	35	116829	7	ST74	UK	Europe		2021	Porcine		L6	-
3447	IS21-14837	-	Yes	yes, PRJNA1381339	SAMN55348471	JBVMKS000000000			Validation	Yes				263099	14	10	20	19	8	3	20	50	950	2315057	40.21	51	234244	4	ST50	UK	Europe		2021	Porcine		L6	capD
3448	IS21-15143	-	Yes	yes, PRJNA1381339	SAMN55348472	JBVMKR000000000			Validation					152695	7	11	9	10	4	7	8	13	951	2321755	40.25	30	198013	3	ST13	UK	Europe		2021	Porcine		L3	capA
3449	IS21-15145	-	Yes	yes, PRJNA1381339	SAMN55348473	JBVMKQ000000000			Validation					184848	7	11	9	10	4	7	8	13	952	2530944	40.21	115	96095	10	ST13	UK	Europe		2021	Ovine		L3	capA
3450	IS21-15306	-	Yes	yes, PRJNA1381339	SAMN55348474	JBVMKP000000000			Validation	Yes				288561	14	10	20	19	8	3	20	50	953	2310618	40.15	52	160614	5	ST50	UK	Europe		2021	Porcine		L6	capD
3451	IS21-15327	-	Yes	yes, PRJNA1381339	SAMN55348475	JBVMKO000000000			Validation	Yes				288561	14	10	20	19	8	3	20	50	953	2307851	40.17	56	154927	6	ST50	UK	Europe		2021	Porcine		L6	-
3452	IS21-15354	-	Yes	yes, PRJNA1381339	SAMN55348476	JBVMKN000000000			Validation	Yes				74868	14	10	20	19	8	3	20	50	954	2305584	40.25	60	116728	7	ST50	UK	Europe		2021	Porcine		-	-
3453	IS21-15457	-	Yes	yes, PRJNA1381339	SAMN55348477	JBVMKM000000000			Validation	Yes				74868	14	10	20	19	8	3	20	50	955	2305639	40.24	51	189460	6	ST50	UK	Europe		2021	Porcine		L6	capD
3454	IS21-15484	-	Yes	yes, PRJNA1381339	SAMN55348478	JBVMKL000000000			Validation					288560	7	11	9	10	4	7	8	13	956	2337927	40.27	34	196279	4	ST13	UK	Europe		2021	Porcine		L3	capA
3455	IS21-15514	-	Yes	yes, PRJNA1381339	SAMN55348479	JBVMKK000000000			Validation	Yes				74868	14	10	20	19	8	3	20	50	954	2304507	40.27	58	116728	7	ST50	UK	Europe		2021	Porcine		-	capD
3456	IS21-15790	-	Yes	yes, PRJNA1381339	SAMN55348480	JBVMKJ000000000			Validation	Yes				74876	22	13	8	29	8	3	31	74	957	2371660	40.23	23	260072	4	ST74	UK	Europe		2021	Porcine		L6	capA
3457	IS21-16187	-	Yes	yes, PRJNA1381339	SAMN55348481	JBVMKI000000000			Validation	Yes				288558	14	10	20	19	8	3	20	50	958	2276363	40.22	30	244864	4	ST50	UK	Europe		2021	Porcine		L6	capD
3458	IS21-16216	-	Yes	yes, PRJNA1381339	SAMN55348482	JBVMKH000000000			Validation					288560	7	11	9	10	4	7	8	13	959	2340627	40.26	35	217357	4	ST13	UK	Europe		2021	Porcine		L3	capA
3459	IS21-16366	-	Yes	yes, PRJNA1381339	SAMN55348483	JBVMKG000000000			Validation	Yes				74868	14	10	20	19	8	3	20	50	954	2313113	40.21	50	189468	5	ST50	UK	Europe		2021	Porcine		L6	capD
3460	IS21-16428	-	Yes	yes, PRJNA1381339	SAMN55348484	JBVMKF000000000			Validation	Yes				152691	22	13	8	29	8	3	31	74	960	2365202	40.21	26	313965	3	ST74	UK	Europe		2021	Porcine		L6	capA
3461	IS21-16598	-	Yes	yes, PRJNA1381339	SAMN55348485	JBVMKE000000000			Validation	Yes				288556	21	15	17	28	20	19	29	132	961	2283406	40.08	123	92131	10	ST132	UK	Europe		2021	Ovine		L3	capA
3462	IS21-16673	-	Yes	yes, PRJNA1381339	SAMN55348486	JBVMKD000000000			Validation					25660	7	11	9	10	4	7	8	13	962	2340905	40.26	28	217931	4	ST13	UK	Europe		2021	Porcine		L3	capA
3463	IS21-16835	-	Yes	yes, PRJNA1381339	SAMN55348487	JBVMKC000000000			Validation	Yes				74876	22	13	8	29	8	3	31	74	963	2360306	40.21	39	233897	4	ST74	UK	Europe		2021	Porcine		L6	capA
3464	IS21-17176	-	Yes	yes, PRJNA1381339	SAMN55348488	JBVMKB000000000			Validation					288560	7	11	9	10	4	7	8	13	964	2336050	40.27	32	196264	4	ST13	UK	Europe		2021	Porcine		L3	capA
3465	IS21-17189	-	Yes	yes, PRJNA1381339	SAMN55348489	JBVMKA000000000			Validation	Yes				74876	22	13	8	29	8	3	31	74	965	2364311	40.21	26	357999	3	ST74	UK	Europe		2021	Porcine		L6	capA
3466	IS21-17308	-	Yes	yes, PRJNA1381339	SAMN55348490	JBVMJZ000000000			Validation	Yes				25656	2	76	5	6	4	5	7	228	966	2279231	40.25	26	528562	2	ST9	UK	Europe		2021	Porcine		L3	capF
3467	IS21-17369	-	Yes	yes, PRJNA1381339	SAMN55348491	JBVMJY000000000			Validation					25660	7	11	9	10	4	7	8	13	967	2368519	40.26	34	215536	4	ST13	UK	Europe		2021	Porcine		L3	capA
3468	IS21-17392	-	Yes	yes, PRJNA1381339	SAMN55348492	JBVMJX000000000			Validation					288560	7	11	9	10	4	7	8	13	968	2334134	40.25	34	195756	5	ST13	UK	Europe		2021	Porcine		L3	capA
3469	IS21-17520	-	Yes	yes, PRJNA1381339	SAMN55348493	JBVMJW000000000			Validation	Yes				74876	22	13	8	29	8	3	31	74	969	2331562	40.22	26	358186	3	ST74	UK	Europe		2021	Porcine		L6	capA
3470	IS21-17541	-	Yes	yes, PRJNA1381339	SAMN55348494	JBVMJV000000000			Validation					25660	7	11	9	10	4	7	8	13	970	2338336	40.27	29	215419	4	ST13	UK	Europe		2021	Porcine		L3	capA
3471	IS21-17545	-	Yes	yes, PRJNA1381339	SAMN55348495	JBVMJU000000000			Validation	Yes				263099	14	10	20	19	8	3	20	50	971	2310994	40.21	56	190445	5	ST50	UK	Europe		2021	Porcine		L6	capD
3472	IS21-17566	-	Yes	yes, PRJNA1381339	SAMN55348496	JBVMJT000000000			Validation	Yes				74876	22	13	8	29	8	3	31	74	972	2332117	40.22	24	554697	2	ST74	UK	Europe		2021	Porcine		L6	capA
3473	IS21-17587	-	Yes	yes, PRJNA1381339	SAMN55348497	JBVMJS000000000			Validation	Yes				288556	21	15	17	28	20	19	29	132	973	2283020	40.08	128	86598	10	ST132	UK	Europe		2021	Ovine		L3	capA
3474	IS21-17633	-	Yes	yes, PRJNA1381339	SAMN55348498	JBVMJR000000000			Validation					288562	21	24	35	21	7	22	39	71	974	2309743	40.29	44	255342	4	-	UK	Europe		2021	Porcine		L3	capA
3475	Y8148	-	Yes	yes, PRJNA1381339	SAMN55348499	JBVMJQ000000000			Validation					288560	7	11	9	10	4	7	8	13	975	2340815	40.26	36	241811	3	ST13	UK	Europe		2020	Porcine		L3	capA
3476	Y8307	-	Yes	yes, PRJNA1381339	SAMN55348500	JBVMJP000000000			Validation	Yes				74868	14	10	20	19	8	3	20	50	976	2313330	40.21	60	232127	5	ST50	UK	Europe		2020	Porcine		L6	capD
3477	Y8370	-	Yes	yes, PRJNA1381339	SAMN55348501	JBVMJO000000000			Validation					288560	7	11	9	10	4	7	8	13	977	2373764	40.27	50	197775	4	ST13	UK	Europe		2020	Porcine		L3	capA
3478	Y8371	-	Yes	yes, PRJNA1381339	SAMN55348502	JBVMJN000000000			Validation	Yes				74876	22	13	8	29	8	3	31	74	978	2364301	40.21	28	357999	3	ST74	UK	Europe		2020	Porcine		L6	capA
3479	Y8382	-	Yes	yes, PRJNA1381339	SAMN55348503	JBVMJM000000000			Validation					25660	7	11	9	10	4	7	8	13	979	2338501	40.27	36	215536	4	ST13	UK	Europe		2020	Porcine		L3	capA
3480	Y8457	-	Yes	yes, PRJNA1381339	SAMN55348504	JBVMJL000000000			Validation	Yes				74868	14	10	20	19	8	3	20	50	980	2306378	40.19	88	189455	4	ST50	UK	Europe		2020	Porcine		L6	capD
3481	Y8551	-	Yes	yes, PRJNA1381339	SAMN55348505	JBVMJK000000000			Validation					288563	7	11	9	10	4	7	8	13	981	2325188	40.28	37	224230	3	ST13	UK	Europe		2020	Porcine		L3	capA
3482	Y8690	-	Yes	yes, PRJNA1381339	SAMN55348506	JBVMJJ000000000			Validation	Yes				74868	14	10	20	19	8	3	20	50	982	2315780	40.21	65	246464	4	ST50	UK	Europe		2020	Porcine		L6	capD
3483	Y8694	-	Yes	yes, PRJNA1381339	SAMN55348507	JBVMJI000000000			Validation	Yes				288558	14	10	20	19	8	3	20	50	983	2307449	40.22	61	234047	4	ST50	UK	Europe		2020	Porcine		L6	capD
3484	Y8844	-	Yes	yes, PRJNA1381339	SAMN55348508	JBVMJH000000000			Validation					288564	7	11	9	10	4	7	8	13	984	2330926	40.26	30	243741	3	ST13	UK	Europe		2021	Porcine		L3	capA
3485	W24-252	-	No						Validation					288565	79	42	16	8	46	47	11	567	985	2391053	40.27	1	2391053	1	-	New Zealand	Oceania		2024	Avian	Yellow eyed penguin	L3	capA
3486	D0441	-	Yes	yes, PRJNA1381339	SAMN55348509	JBVMJG000000000			Validation	Yes				283018	14	10	20	19	8	3	20	50	986	2366008	40.14	43	116729	7	ST50	UK	Europe		2023	Porcine		L6	capD
3487	D0460	-	Yes	yes, PRJNA1381339	SAMN55348510	JBVMJF000000000			Validation					288560	7	11	9	10	4	7	8	13	987	2334954	40.3	36	103726	7	ST13	UK	Europe		2023	Porcine		L3	capA
3488	D0476	-	Yes	yes, PRJNA1381339	SAMN55348511	JBVMJE000000000			Validation	Yes				74868	14	10	20	19	8	3	20	50	988	2312291	40.26	56	161272	6	ST50	UK	Europe		2023	Porcine		-	capD
3489	D0488	-	Yes	yes, PRJNA1381339	SAMN55348512	JBVMJD000000000			Validation					25660	7	11	9	10	4	7	8	13	967	2366419	40.27	31	174704	5	ST13	UK	Europe		2023	Porcine		L3	capA
3490	D0681	-	Yes	yes, PRJNA1381339	SAMN55348513	JBVMJC000000000			Validation	Yes				263099	14	10	20	19	8	3	20	50	989	2298045	40.27	36	198582	5	ST50	UK	Europe		2023	Porcine		L6	capD
3491	D0718	-	Yes	yes, PRJNA1381339	SAMN55348514	JBVMJB000000000			Validation	Yes				288566	22	13	8	29	8	3	31	74	990	2321231	40.23	32	189972	5	ST74	UK	Europe		2023	Porcine		L6	capA
3492	D0783	-	Yes	yes, PRJNA1381339	SAMN55348515	JBVMJA000000000			Validation					74876	22	13	8	29	8	3	31	74	991	2348490	40.22	48	147252	6	ST74	UK	Europe		2023	Porcine		L6	capA
3493	D0826	-	Yes	yes, PRJNA1381339	SAMN55348516	JBVMIZ000000000			Validation					288560	7	11	9	10	4	7	8	13	992	2333902	40.29	33	125327	6	ST13	UK	Europe		2023	Porcine		L3	capA
3494	D0832	-	Yes	yes, PRJNA1381339	SAMN55348517	JBVMIY000000000			Validation	Yes				288558	14	10	20	19	8	3	20	50	993	2292696	40.3	48	123692	6	ST50	UK	Europe		2023	Porcine		-	-
3495	D0862	-	Yes	yes, PRJNA1381339	SAMN55348518	JBVMIX000000000			Validation					74876	22	13	8	29	8	3	31	74	994	2321381	40.27	31	112342	7	ST74	UK	Europe		2023	Porcine		L6	capA
3496	D0902	-	Yes	yes, PRJNA1381339	SAMN55348519	JBVMIW000000000			Validation					152691	22	13	8	29	8	3	31	74	995	2334913	40.31	30	112429	8	ST74	UK	Europe		2023	Porcine		-	capA
3497	D0963	-	Yes	yes, PRJNA1381339	SAMN55348520	JBVMIV000000000			Validation					288567	22	13	8	29	8	3	31	74	996	2353654	40.26	27	116829	6	ST74	UK	Europe		2023	Porcine		L6	capA
3498	D0970	-	Yes	yes, PRJNA1381339	SAMN55348521	JBVMIU000000000			Validation					152691	22	13	8	-	8	3	31	-	997	2318020	40.26	45	97323	8	-	UK	Europe		2023	Porcine		L6	capA
3499	D0982	-	Yes	yes, PRJNA1381339	SAMN55348522	JBVMIT000000000			Validation	Yes				288558	14	10	20	19	8	3	20	50	998	2287290	40.31	49	135767	7	ST50	UK	Europe		2023	Porcine		-	-
3500	D0983	-	Yes	yes, PRJNA1381339	SAMN55348523	JBVMIS000000000			Validation					226879	56	88	80	77	4	61	87	370	999	2254824	40.48	42	91719	7	-	UK	Europe		2023	Porcine		L3	capA
3501	D1009	-	Yes	yes, PRJNA1381339	SAMN55348524	JBVMIR000000000			Validation					152691	22	13	8	-	8	3	31	-	997;1000	2323440	40.25	36	126217	6	-	UK	Europe		2023	Porcine		L6	capA
3502	D1033	-	Yes	yes, PRJNA1381339	SAMN55348525	JBVMIQ000000000			Validation	Yes				74868	14	10	20	19	8	3	20	50	1001;1492	2490990	40.46	50	166571	6	ST50	UK	Europe		2023	Porcine		-	-
3503	D1067	-	Yes	yes, PRJNA1381339	SAMN55348526	JBVMIP000000000			Validation					74876	22	13	8	29	8	3	31	74	1002	2389475	40.19	48	142436	7	ST74	UK	Europe		2023	Porcine		-	capA
3504	D1179	-	Yes	yes, PRJNA1381339	SAMN55348527	JBVMIO000000000			Validation					288568	15	26	29	3	7	8	36	64	1003	2267803	40.32	21	188547	4	-	UK	Europe		2023	Porcine		L3	capB
3505	D1180	-	Yes	yes, PRJNA1381339	SAMN55348528	JBVMIN000000000			Validation	Yes				288569	14	10	20	19	8	3	20	50	1004	2285493	40.26	41	142331	6	ST50	UK	Europe		2023	Porcine		L6	capD
3506	G5764	-	Yes	yes, PRJNA1381339	SAMN55348529	JBVMIM000000000			Validation	Yes				123022	21	15	17	28	21	19	29	131	1005	2218239	40.19	63	74615	10	ST131	UK	Europe		2023	Ovine		L3	-
3507	G5785	-	Yes	yes, PRJNA1381339	SAMN55348530	JBVMIL000000000			Validation	Yes				288556	21	15	17	28	20	19	29	132	1006	2230890	40.15	84	92135	9	ST132	UK	Europe		2023	Ovine		L3	capA
3508	G5814	-	Yes	yes, PRJNA1381339	SAMN55348531	JBVMIK000000000			Validation					226879	56	88	80	77	4	61	87	370	1007	2271484	40.37	25	161636	4	-	UK	Europe		2023	Ovine		L3	capA
3509	G5843	-	Yes	yes, PRJNA1381339	SAMN55348532	JBVMIJ000000000			Validation	Yes				288570	21	15	17	28	21	19	29	131	1008	2238640	40.17	62	118864	8	ST131	UK	Europe		2023	Ovine		L3	capD
3510	G5861	-	Yes	yes, PRJNA1381339	SAMN55348533	JBVMII000000000			Validation	Yes				288556	21	15	17	28	20	19	29	132	1009	2262015	40.13	107	69107	13	ST132	UK	Europe		2023	Ovine		L3	capA
3511	G5871	-	Yes	yes, PRJNA1381339	SAMN55348534	JBVMIH000000000			Validation					226879	56	88	80	77	4	61	87	370	1010	2235041	40.35	16	357061	3	-	UK	Europe		2023	Ovine		L3	capA
3512	G5872	-	Yes	yes, PRJNA1381339	SAMN55348535	JBVMIG000000000			Validation	Yes				123022	21	15	17	28	21	19	29	131	1011	2236980	40.22	75	72186	10	ST131	UK	Europe		2023	Ovine		L3	capD
3513	G5875	-	Yes	yes, PRJNA1381339	SAMN55348536	JBVMIF000000000			Validation	Yes				25656	2	7	5	6	4	5	7	9	1012	2222722	40.31	13	391585	3	ST9	UK	Europe		2023	Ovine		L3	capF
3514	G5895	-	Yes	yes, PRJNA1381339	SAMN55348537	JBVMIE000000000			Validation	Yes				288571	16	7	5	6	4	5	7	339	1013	2218926	40.33	15	256449	3	ST9	UK	Europe		2023	Ovine		L3	capF
3515	G5944	-	Yes	yes, PRJNA1381339	SAMN55348538	JBVMID000000000			Validation					25664	26	11	9	10	4	7	8	79	1014	2286342	40.3	32	177374	4	ST13	UK	Europe		2023	Ovine		L3	capA
3516	G5950	-	Yes	yes, PRJNA1381339	SAMN55348539	JBVMIC000000000			Validation	Yes				288556	21	15	17	28	20	19	29	132	1015	2266087	40.11	97	70502	12	ST132	UK	Europe		2023	Ovine		L3	capA
3517	G5953	-	Yes	yes, PRJNA1381339	SAMN55348540	JBVMIB000000000			Validation	Yes				-	21	15	17	28	21	19	29	131	-	2209435	40.13	83	100641	9	ST131	UK	Europe		2023	Ovine		L3	capD
3518	G5962	-	Yes	yes, PRJNA1381339	SAMN55348541	JBVMIA000000000			Validation	Yes		Yes		123022	21	15	17	28	21	19	29	131	1016	2225791	40.17	67	74616	10	ST131	UK	Europe		2023	Ovine		L3	capD
3519	G5969	-	Yes	yes, PRJNA1381339	SAMN55348542	JBVMHZ000000000			Validation			Yes		226879	56	88	80	77	4	61	87	370	1017	2230555	40.37	22	190265	5	-	UK	Europe		2023	Ovine		L3	-
3520	G5978	-	Yes	yes, PRJNA1381339	SAMN55348543	JBVMHY000000000			Validation	Yes		Yes		288556	21	15	17	28	20	19	29	132	1018	2271136	40.1	95	68274	13	ST132	UK	Europe		2023	Ovine		L3	capA
3521	G5992	-	Yes	yes, PRJNA1381339	SAMN55348544	JBVMHX000000000			Validation			Yes		25656	2	33	16	6	4	5	57	179	1019	2195834	40.34	16	251441	3	-	UK	Europe		2023	Ovine		L3	capF
3522	G6004	-	Yes	yes, PRJNA1381339	SAMN55348545	JBVMHW000000000			Validation			Yes		226879	56	88	80	77	4	61	87	370	1020	2291270	40.29	23	263965	3	-	UK	Europe		2023	Ovine		L3	capA
3523	G6008	-	Yes	yes, PRJNA1381339	SAMN55348546	JBVMHV000000000			Validation			Yes		226879	56	88	80	77	4	61	87	370	1021	2234227	40.35	18	261343	3	-	UK	Europe		2023	Ovine		L3	capA
3524	G6026	-	Yes	yes, PRJNA1381339	SAMN55348547	JBVMHU000000000			Validation	Yes		Yes		288559	21	15	17	28	21	19	29	131	1022	2306616	40.11	98	87005	10	ST131	UK	Europe		2023	Ovine		L3	capD
3525	G6062	-	Yes	yes, PRJNA1381339	SAMN55348548	JBVMHT000000000			Validation	Yes		Yes		25656	16	7	5	6	4	5	7	339	1023	2217897	40.32	15	352479	3	ST9	UK	Europe		2023	Ovine		L3	capF
3526	G6088	-	Yes	yes, PRJNA1381339	SAMN55348549	JBVMHS000000000			Validation	Yes		Yes		288556	21	15	17	28	20	19	29	132	1024	2227573	40.15	89	68507	12	ST132	UK	Europe		2023	Ovine		L3	capA
3527	G6212	-	Yes	yes, PRJNA1381339	SAMN55348550	JBVMHR000000000			Validation	Yes		Yes		288572	21	15	17	28	21	19	29	131	1025	2206433	40.2	65	74616	9	ST131	UK	Europe		2023	Ovine		L3	capD
3528	H1249	-	Yes	yes, PRJNA1381339	SAMN55348551	JBVMHQ000000000			Validation			Yes		288551	7	11	9	10	4	7	8	13	1026	2454720	40.28	47	107431	8	ST13	UK	Europe		2023	Bovine		L3	capA
3529	H1251	-	Yes	yes, PRJNA1381339	SAMN55348552	JBVMHP000000000			Validation			Yes		25664	26	11	9	10	4	7	8	79	1027	2297958	40.29	24	246719	3	ST13	UK	Europe		2023	Bovine		L3	capA
3531	H1258	-	Yes	yes, PRJNA1381339	SAMN55348553	JBVMHO000000000			Validation			Yes		288573	26	11	9	10	4	7	8	79	1028	2298085	40.28	45	142418	5	ST13	UK	Europe		2023	Bovine		L3	capA
3532	H1261	-	Yes	yes, PRJNA1381339	SAMN55348554	JBVMHN000000000			Validation			Yes		268565	26	11	9	10	4	7	8	79	1029	2277818	40.3	31	113711	4	ST13	UK	Europe		2023	Bovine		L3	capA
3533	H1262	-	Yes	yes, PRJNA1381339	SAMN55348555	JBVMHM000000000			Validation			Yes		288574	7	11	9	10	4	7	8	13	1030	2449557	40.23	60	142420	7	ST13	UK	Europe		2023	Bovine		L3	capA
3534	H1265	-	Yes	yes, PRJNA1381339	SAMN55348556	JBVMHL000000000			Validation			Yes		288535	26	11	9	10	4	7	8	79	1031	2290717	40.27	24	245874	3	ST13	UK	Europe		2023	Bovine		L3	capA
3535	H1269	-	Yes	yes, PRJNA1381339	SAMN55348557	JBVMHK000000000			Validation			Yes		268565	26	11	9	10	4	7	8	79	1032	2304996	40.2	59	156906	6	ST13	UK	Europe		2023	Bovine		L3	capA
3536	H1270	-	Yes	yes, PRJNA1381339	SAMN55348558	JBVMHJ000000000			Validation			Yes		184848	7	11	9	10	4	7	8	13	1033	2474963	40.25	77	71777	10	ST13	UK	Europe		2023	Bovine		L3	capA
3537	H1271	-	Yes	yes, PRJNA1381339	SAMN55348559	JBVMHI000000000			Validation			Yes		288575	26	11	9	10	4	7	8	79	1034	2294381	40.3	36	142414	5	ST13	UK	Europe		2023	Bovine		L3	capA
3538	H1274	-	Yes	yes, PRJNA1381339	SAMN55348560	JBVMHH000000000			Validation			Yes		288576	26	11	9	10	4	7	8	79	1035	2311831	40.22	24	186938	4	ST13	UK	Europe		2023	Bovine		L3	capA
3539	H1276	-	Yes	yes, PRJNA1381339	SAMN55348561	JBVMHG000000000			Validation			Yes		288577	7	11	9	10	4	7	8	13	1036	2397878	40.27	46	116818	6	ST13	UK	Europe		2023	Bovine		L3	-
3540	H1277	-	Yes	yes, PRJNA1381339	SAMN55348562	JBVMHF000000000			Validation			Yes		25664	26	11	9	10	4	7	8	79	1037	2290150	40.2	43	142418	6	ST13	UK	Europe		2023	Bovine		L3	capA
3541	H1280	-	Yes	yes, PRJNA1381339	SAMN55348563	JBVMHE000000000			Validation			Yes		288535	26	11	9	10	4	7	8	79	1038	2380295	40.25	33	153063	5	ST13	UK	Europe		2023	Bovine		L3	capA
3542	H1285	-	Yes	yes, PRJNA1381339	SAMN55348564	JBVMHD000000000			Validation			Yes		25664	26	11	9	10	4	7	8	79	1039	2291235	40.3	28	186994	4	ST13	UK	Europe		2023	Bovine		L3	capA
3543	H1287	-	Yes	yes, PRJNA1381339	SAMN55348565	JBVMHC000000000			Validation			Yes		25664	26	11	9	10	4	7	8	79	1040	2298167	40.27	32	137502	7	ST13	UK	Europe		2023	Bovine		L3	-
3544	H1288	-	Yes	yes, PRJNA1381339	SAMN55348566	JBVMHB000000000			Validation			Yes		268565	26	11	9	10	4	7	8	79	1041	2305491	40.25	43	104588	7	ST13	UK	Europe		2023	Bovine		L3	capA
3545	H1296	-	Yes	yes, PRJNA1381339	SAMN55348567	JBVMHA000000000			Validation			Yes		268565	26	11	9	10	4	7	8	79	1042	2277353	40.3	35	138098	6	ST13	UK	Europe		2023	Bovine		L3	capA
3546	H1299	-	Yes	yes, PRJNA1381339	SAMN55348568	JBVMGZ000000000			Validation			Yes		25664	26	11	9	10	4	7	8	79	1043	2304330	40.17	50	121298	6	ST13	UK	Europe		2023	Bovine		L3	capA
3547	H1306	-	Yes	yes, PRJNA1381339	SAMN55348569	JBVMGY000000000			Validation			Yes		268565	26	11	9	10	4	7	8	79	1044	2273753	40.31	35	107207	6	ST13	UK	Europe		2023	Bovine		L3	capA
3548	H1317	-	Yes	yes, PRJNA1381339	SAMN55348570	JBVMGX000000000			Validation			Yes		25664	26	11	9	10	4	7	8	79	1045	2369440	40.25	38	126089	6	ST13	UK	Europe		2023	Bovine		L3	-
3549	H1319	-	Yes	yes, PRJNA1381339	SAMN55348571	JBVMGW000000000			Validation			Yes		25664	26	11	9	10	4	7	8	79	1046	2285979	40.25	27	245891	3	ST13	UK	Europe		2023	Bovine		L3	capA
3551	H1337	-	Yes	yes, PRJNA1381339	SAMN55348572	JBVMGV000000000			Validation			Yes		25664	26	11	9	10	4	7	8	79	1047	2292631	40.29	33	174789	5	ST13	UK	Europe		2023	Bovine		L3	capA
3552	H1341	-	Yes	yes, PRJNA1381339	SAMN55348573	JBVMGU000000000			Validation					25664	26	11	9	10	4	7	8	79	1048	2302423	40.28	33	174797	5	ST13	UK	Europe		2023	Bovine		L3	capA
3553	H1342	-	Yes	yes, PRJNA1381339	SAMN55348574	JBVMGT000000000			Validation					268565	26	11	9	10	4	7	8	79	1049	2330033	40.24	42	111649	6	ST13	UK	Europe		2023	Bovine		L3	capA
3554	H1346	-	Yes	yes, PRJNA1381339	SAMN55348575	JBVMGS000000000			Validation					25664	26	11	9	10	4	7	8	79	1050	2295362	40.28	26	187156	4	ST13	UK	Europe		2023	Bovine		L3	capA
3555	H1349	-	Yes	yes, PRJNA1381339	SAMN55348576	JBVMGR000000000			Validation					25664	26	11	9	10	4	7	8	79	1051	2290612	40.3	40	111650	8	ST13	UK	Europe		2023	Bovine		L3	capA
3557	H1360	-	Yes	yes, PRJNA1381339	SAMN55348577	JBVMGQ000000000			Validation					288578	26	11	9	10	4	7	8	79	1052	2432724	40.29	44	116833	5	ST13	UK	Europe		2023	Bovine		L3	capA
3558	H1367	-	Yes	yes, PRJNA1381339	SAMN55348578	JBVMGP000000000			Validation					288535	26	11	9	10	4	7	8	79	1053	2292173	40.3	27	164560	5	ST13	UK	Europe		2023	Bovine		L3	capA
3559	H1375	-	Yes	yes, PRJNA1381339	SAMN55348579	JBVMGO000000000			Validation					268565	26	11	9	10	4	7	8	79	1054	2290517	40.27	26	186991	4	ST13	UK	Europe		2023	Bovine		L3	capA
3560	H1376	-	Yes	yes, PRJNA1381339	SAMN55348580	JBVMGN000000000			Validation					25664	26	11	9	10	4	7	8	79	1055	2284135	40.25	28	186979	4	ST13	UK	Europe		2023	Bovine		L3	capA
3561	H1385	-	Yes	yes, PRJNA1381339	SAMN55348581	JBVMGM000000000			Validation					25664	26	11	9	10	4	7	8	79	1056	2230659	40.25	24	187103	4	ST13	UK	Europe		2023	Bovine		L3	capA
3562	H1389	-	Yes	yes, PRJNA1381339	SAMN55348582	JBVMGL000000000			Validation					288579	26	11	9	10	4	7	8	79	1057	2293626	40.3	29	185962	4	ST13	UK	Europe		2023	Bovine		L3	capA
3563	H1390	-	Yes	yes, PRJNA1381339	SAMN55348583	JBVMGK000000000			Validation					25664	26	11	9	10	4	7	8	79	1058	2320601	40.31	47	142418	5	ST13	UK	Europe		2023	Bovine		L3	capA
3564	H1409	-	Yes	yes, PRJNA1381339	SAMN55348584	JBVMGJ000000000			Validation					195514	7	11	9	10	4	7	8	13	1059	2370510	40.27	57	111902	8	ST13	UK	Europe		2023	Bovine		L3	capA
3565	H1411	-	Yes	yes, PRJNA1381339	SAMN55348585	JBVMGI000000000			Validation					25664	26	11	9	-	4	7	8	-	1060	2289163	40.27	28	242842	3	-	UK	Europe		2023	Bovine		L3	capA
3566	H1422	-	Yes	yes, PRJNA1381339	SAMN55348586	JBVMGH000000000			Validation					25664	26	11	9	10	4	7	8	79	1061	2272661	40.21	25	243429	3	ST13	UK	Europe		2023	Bovine		L3	capA
3567	H1427	-	Yes	yes, PRJNA1381339	SAMN55348587	JBVMGG000000000			Validation					25664	26	11	9	10	4	7	8	79	1062	2296318	40.29	26	246529	3	ST13	UK	Europe		2023	Bovine		L3	capA
3568	H1428	-	Yes	yes, PRJNA1381339	SAMN55348588	JBVMGF000000000			Validation					25664	26	11	9	10	4	7	8	79	1063	2295718	40.29	27	174829	4	ST13	UK	Europe		2023	Bovine		L3	capA
3569	H1431	-	Yes	yes, PRJNA1381339	SAMN55348589	JBVMGE000000000			Validation					268565	26	11	9	10	4	7	8	79	1064	2280212	40.31	29	246637	3	ST13	UK	Europe		2023	Bovine		L3	capA
3570	H1434	-	Yes	yes, PRJNA1381339	SAMN55348590	JBVMGD000000000			Validation					268565	26	11	9	10	4	7	8	79	1065	2367500	40.31	38	131029	4	ST13	UK	Europe		2023	Bovine		L3	capA
3573	H1460	-	Yes	yes, PRJNA1381339	SAMN55348591	JBVMGC000000000			Validation					288581	26	11	9	10	4	7	8	79	1066	2322211	40.17	54	139045	6	ST13	UK	Europe		2023	Bovine		L3	capA
3574	H1461	-	Yes	yes, PRJNA1381339	SAMN55348592	JBVMGB000000000			Validation					25664	26	11	9	10	4	7	8	79	1067	2290569	40.29	32	171688	5	ST13	UK	Europe		2023	Bovine		L3	-
3575	H1467	-	Yes	yes, PRJNA1381339	SAMN55348593	JBVMGA000000000			Validation					25664	26	11	9	10	4	7	8	79	1068	2260332	40.24	25	187058	4	ST13	UK	Europe		2023	Bovine		L3	capA
3576	H1473	-	Yes	yes, PRJNA1381339	SAMN55348594	JBVMFZ000000000			Validation					288582	7	11	9	10	4	7	8	13	1069	2471879	40.23	92	106146	7	ST13	UK	Europe		2023	Bovine		L3	capA
3577	H1474	-	Yes	yes, PRJNA1381339	SAMN55348595	JBVMFY000000000			Validation	Yes				226862	12	22	19	1	1	12	18	37	1070	2335200	40.38	25	197788	4	ST37	UK	Europe		2023	Bovine		L1	capA
3578	H1480	-	Yes	yes, PRJNA1381339	SAMN55348596	JBVMFX000000000			Validation					25664	26	11	9	10	4	7	8	79	1071	2291471	40.29	30	187003	4	ST13	UK	Europe		2023	Bovine		L3	capA
3579	H1488	-	Yes	yes, PRJNA1381339	SAMN55348597	JBVMFW000000000			Validation					268565	26	11	9	10	4	7	8	79	1072	2280444	40.31	40	104587	5	ST13	UK	Europe		2023	Bovine		L3	capA
3580	H1500	-	Yes	yes, PRJNA1381339	SAMN55348598	JBVMFV000000000			Validation					25664	26	11	9	10	4	7	-	-	1073	2296583	40.29	25	186951	4	-	UK	Europe		2023	Bovine		L3	capA
3581	5971	-	No	yes, PRJNA1381339	SAMN56418468	JBWSNZ000000000	Yes		Validation					195487	4	43	28	3	12	1	27	76	1074	2504178	40.96	389	603154	2	-	USA	North America		2000	Avian	Goose	L3	capA
3582	6316	-	No	yes, PRJNA1381339	SAMN56418469	JBWPDQ000000000	Yes		Validation	Yes				288583	21	33	26	2	17	20	20	129	1075	2261126	40.23	17	404132	3	ST129	South Korea	Asia		2000	Avian	Chicken	L1	capA
3583	6572	-	No	yes, PRJNA1381339	SAMN56418470	JBWSNY000000000	Yes		Validation	Yes			more than > 400 contigs	288584	10	14	14	13	10	1	14	23	1076	2559623	40.96	485	401139	3	ST23	USA	North America		2001	Avian	Quail	L3	capA
3584	6717	-	No				Yes		Validation					288585	5	26	29	22	7	2	68	486	1077	2276316	40.3	31	349845	3	-	USA	North America		2002	Avian	Chicken	L2	capA
3585	6807	-	No	yes, PRJNA1381339	SAMN56418471	JBWPDP000000000	Yes		Validation	Yes				288586	4	24	47	20	11	2	21	158	1078	2270157	40.33	25	359752	3	ST158	Canada	North America		2002	Avian	Cormorant	L1	capA
3586	6814-IU	-	No				Yes		Validation					288587	22	13	8	59	64	92	116	553	1079	2236205	40.26	15	551178	2	-	Canada	North America		2002	Avian	Pelican	L6	capA
3587	6816	-	No	yes, PRJNA1381339	SAMN56418472	JBWPDO000000000	Yes		Validation	Yes				25659	4	24	47	20	11	2	21	158	1080	2268934	40.33	19	359554	3	ST158	Canada	North America		2002	Avian	Snow Goose	L1	capA
3588	6978	-	No	yes, PRJNA1381339	SAMN56418473	JBWPDN000000000	Yes		Validation					288588	56	88	80	77	4	61	87	370	1081	2328970	40.3	24	534483	2	-	USA	North America		2002	Avian	Turkey	L3	capA
3589	7112	-	No	yes, PRJNA1381339	SAMN56418474	JBWPDM000000000	Yes		Validation	Yes				288589	22	13	8	30	8	3	31	27	1082	2390956	40.18	19	277101	3	ST74	USA	North America		2002	Avian	Turkey	L6	capA
3590	7267	-	No	yes, PRJNA1381339	SAMN56418475	JBWPDL000000000	Yes		Validation					226906	1	3	23	1	1	12	11	155	1083	2215850	40.43	20	539939	2	-	USA	North America		2003	Avian	Turkey	L4	capA
3591	7402	-	No	yes, PRJNA1381339	SAMN56418476	JBWPDK000000000	Yes		Validation	Yes				25659	4	24	25	25	11	2	21	60	1084	2272223	40.34	19	359541	3	ST158	Canada	North America		2003	Avian	Common Eider	L1	capA
3592	7602	-	No				Yes		Validation					288590	24	41	56	1	3	3	6	618	1085	2302383	40.37	88	190686	5	-	USA	North America		2003	Avian	Chicken	L3	capF
3593	7645	-	No	yes, PRJNA1381339	SAMN56418477	JBWPDJ000000000	Yes		Validation				more than > 400 contigs	288591	6	10	8	9	8	3	8	12	1086	2466102	40.75	427	231890	4	-	USA	North America		2003	Avian	Turkey	L6	capA
3594	9170	-	No				Yes		Validation					288592	1	3	23	1	1	1	3	25	1087	2367651	40.5	102	259853	3	-	USA	North America		2009	Avian	Turkey	L3	capA
3595	9186	-	No				Yes		Validation					288593	21	24	35	21	7	22	39	71	1088	2392990	40.55	182	603392	2	-	USA	North America		2009	Avian	Turkey	L3	capA
3596	9199	-	No	yes, PRJNA1381339	SAMN56418478	JBWPDI000000000	Yes		Validation	Yes				288594	4	5	2	5	5	1	5	35	1089	2441475	40.41	102	308864	3	ST8	USA	North America		2009	Avian	Duck	L3	capA
3597	9225	-	No	yes, PRJNA1381339	SAMN56418479	JBWPDH000000000	Yes		Validation	Yes				288595	1	20	18	8	12	12	11	258	1090	2413094	40.72	329	245831	3	ST30	USA	North America		2009	Avian	Chicken	L1	capA
3598	9236	-	No	yes, PRJNA1381339	SAMN56418480	JBWPDG000000000	Yes		Validation	Yes				226950	19	59	3	54	31	3	61	241	1091	2442835	40.64	276	153417	4	ST200	USA	North America		2010	Avian	Pheasant	L1	capF
3599	9254	-	No	yes, PRJNA1381339	SAMN56418481	JBWPDF000000000	Yes		Validation	Yes				288594	4	5	2	5	5	1	5	35	1092	2439509	40.61	342	379803	3	ST8	USA	North America		2010	Avian	Duck	L3	capA
3600	9255	-	No	yes, PRJNA1381339	SAMN56418482	JBWPDE000000000	Yes		Validation	Yes				288594	4	5	2	5	5	1	5	35	1089	2438598	40.5	167	605746	2	ST8	USA	North America		2010	Avian	Duck	L3	capA
3601	9256	-	No	yes, PRJNA1381339	SAMN56418483	JBWPDD000000000	Yes		Validation	Yes				288594	4	5	2	5	5	1	5	35	1093	2432100	40.46	155	605766	2	ST8	USA	North America		2010	Avian	Duck	L3	capA
3602	9257	-	No	yes, PRJNA1381339	SAMN56418484	JBWPDC000000000	Yes		Validation	Yes				288594	4	5	2	5	5	1	5	35	1093	2395960	40.36	72	605773	2	ST8	USA	North America		2010	Avian	Duck	L3	capA
3603	9320	-	No				Yes		Validation					226863	2	6	4	4	6	4	6	7	1094	2365073	40.42	144	192636	4	-	Israel	Asia		2010	Avian	Chicken/Turkey	L3	capA
3604	9328	-	No	yes, PRJNA1381339	SAMN56418485	JBWPDB000000000	Yes		Validation	Yes				25658	4	5	2	5	5	3	5	8	1095	2357439	40.4	105	614987	2	ST8	Israel	Asia		2010	Avian	Chicken/Turkey	L3	capA
3605	9329	-	No	yes, PRJNA1381339	SAMN56418486	JBWPDA000000000	Yes		Validation					227001	4	72	106	26	5	2	5	533	1096	2444650	40.46	183	203601	4	-	Israel	Asia		2010	Avian	Chicken/Turkey	L3	capA
3606	9333	-	No	yes, PRJNA1381339	SAMN56418487	JBWPCZ000000000	Yes		Validation					226863	2	6	4	4	6	4	6	7	1097	2317954	40.44	128	329151	3	-	Israel	Asia		2010	Avian	Chicken/Turkey	L3	capA
3607	9334	-	No				Yes		Validation					227001	4	72	106	26	5	2	5	533	1098	2455398	40.5	236	172777	4	-	Israel	Asia		2010	Avian	Chicken/Turkey	L3	capA
3608	9336	-	No	yes, PRJNA1381339	SAMN56418488	JBWPCY000000000	Yes		Validation					226863	2	6	4	4	6	4	6	7	1097	2332382	40.31	94	347897	3	-	Israel	Asia		2010	Avian	Chicken/Turkey	L3	capA
3609	9364	-	No	yes, PRJNA1381339	SAMN56418489	JBWSNX000000000	Yes		Validation					288596	24	41	56	3	4	2	6	619	1099	2639167	40.49	381	201234	4	-	USA	North America		2010	Avian	Goose	L6	capA
3610	9365	-	No	yes, PRJNA1381339	SAMN56418490	JBWSNW000000000	Yes		Validation	Yes				288597	1	20	16	1	7	1	16	36	1100	2387969	40.7	279	162989	4	ST171	USA	North America		2010	Avian	Chicken	L1	capA
3611	9388	-	No	yes, PRJNA1381339	SAMN56418491	JBWPCX000000000	Yes		Validation	Yes				226862	12	22	19	1	1	12	18	37	1101	2240670	40.41	29	242555	3	ST37	USA	North America		2010	Avian	Turkey	L1	capA
3612	9455-IU	-	No				Yes		Validation	Yes				25656	2	7	5	6	4	5	7	9	620;1102	2279898	40.26	19	352138	3	ST9	Chile	South America		2010	Avian	Unknown	L3	capF
3616	9471	-	No	yes, PRJNA1381339	SAMN56418492	JBWPCW000000000	Yes		Validation					226925	72	114	29	93	58	13	103	500	1103	2360554	40.47	149	353713	3	-	USA	North America		2010	Avian	Turkey	L3	capA
3618	9527	-	No	yes, PRJNA1381339	SAMN56418493	JBWSNV000000000	Yes		Validation					288598	1	27	23	1	1	83	11	-	1104	2506739	40.86	309	487932	3	-	USA	North America		2011	Avian	Turkey	L3	capA
3619	9710	-	No				Yes		Validation					288599	3	4	3	44	4	22	4	516	1105	2251141	40.26	19	529487	2	-	USA	North America		2012	Avian	Pheasant	L3	capA
3620	9997	-	No	yes, PRJNA1381339	SAMN56418494	JBWSNU000000000	Yes		Validation					288600	56	88	80	77	4	61	87	370	1106	2361880	40.35	145	306239	3	-	USA	North America		2014	Avian	Turkey	L3	capA
3621	9998	-	No	yes, PRJNA1381339	SAMN56418495	JBWPCV000000000	Yes		Validation					288600	56	88	80	77	4	61	87	370	1106;1107	2347215	40.32	69	534482	2	-	USA	North America		2014	Avian	Turkey	L3	capA
3622	9999	-	No	yes, PRJNA1381339	SAMN56418496	JBWSNT000000000	Yes		Validation					288600	56	88	80	77	4	61	87	370	1108	2373663	40.4	218	162107	4	-	USA	North America		2014	Avian	Turkey	L3	capA
3623	10068	-	No	yes, PRJNA1381339	SAMN56418497	JBWPCU000000000	Yes		Validation	Yes				25656	2	7	5	6	4	5	7	9	1109	2300642	40.23	28	296672	3	ST9	USA	North America		2014	Avian	Turkey	L3	capF
3624	10081-IU	-	No				Yes		Validation					226879	56	88	80	77	4	61	87	370	495;1110	2354444	40.37	129	357798	3	-	USA	North America		2014	Avian	Turkey	L3	capA
3625	10083	-	No	yes, PRJNA1381339	SAMN56418498	JBWPCT000000000	Yes		Validation					226888	60	109	95	8	46	8	61	491	501;593;594;1111	2296113	40.27	21	558011	2	-	USA	North America		2014	Avian	Turkey	L3	capF
3626	10085	-	No	yes, PRJNA1381339	SAMN56418499	JBWSNS000000000	Yes		Validation	Yes				195497	4	5	2	5	5	1	5	35	1112	2377092	40.26	30	236574	4	ST8	USA	North America		2014	Avian	Chicken	L3	capA
3627	10110-IU	-	No				Yes		Validation					25656	2	7	5	6	4	5	7	9	595	2284612	40.26	22	296738	3	ST9	USA	North America		2014	Avian	Turkey	L3	capF
3628	10152	-	No	yes, PRJNA1381339	SAMN56418500	JBWPCS000000000	Yes		Validation					226888	60	109	95	8	46	8	61	491	1113	2295709	40.26	20	558012	2	-	USA	North America		2015	Avian	Turkey	L3	capF
3629	10153	-	No	yes, PRJNA1381339	SAMN56418501	JBWSNR000000000	Yes		Validation					226879	56	88	80	77	4	61	87	370	1114	2331600	40.3	33	534516	2	-	USA	North America		2015	Unknown		L3	capA
3631	10166-IU	-	No				Yes		Validation					226889	60	109	95	8	46	8	61	491	503;505	2306943	40.33	20	573386	2	-	USA	North America		2015	Avian	Turkey	L3	capF
3632	10167	-	No	yes, PRJNA1381339	SAMN56418502	JBWSNQ000000000	Yes		Validation					226879	56	88	80	77	4	61	87	370	1115	2330869	40.3	26	534516	2	-	USA	North America		2015	Avian	Turkey	L3	capA
3633	10168	-	No	yes, PRJNA1381339	SAMN56418503	JBWPCR000000000	Yes		Validation					226879	56	88	80	77	4	61	87	370	1115	2329743	40.3	22	534516	2	-	USA	North America		2015	Avian	Turkey	L3	capA
3634	10169-IU	-	No				Yes		Validation					226889	60	109	95	8	46	8	61	491	503;505	2310914	40.21	21	573387	2	-	USA	North America		2015	Avian	Turkey	L3	capF
3636	10250	-	No	yes, PRJNA1381339	SAMN56418504	JBWPCQ000000000	Yes		Validation	Yes				288601	4	5	2	5	5	3	5	8	1116	2363242	40.2	36	348265	3	ST8	Chile	South America		2015	Avian	Turkey	L3	capA
3637	10251	-	No	yes, PRJNA1381339	SAMN56418505	JBWPCP000000000	Yes		Validation	Yes				288602	4	5	2	5	5	3	5	8	1117	2353843	40.25	26	353281	3	ST8	Chile	South America		2015	Avian	Turkey	L3	capA
3638	10252	-	No	yes, PRJNA1381339	SAMN56418506	JBWPCO000000000	Yes		Validation					288603	6	11	-	29	-	-	-	-	1118	2323890	40.18	23	352653	3	-	Chile	South America		2015	Avian	Turkey	L1	capA
3639	10253	-	No				Yes		Validation					288603	6	11	-	29	-	-	-	-	1119	2324783	40.18	23	352653	3	-	Chile	South America		2015	Avian	Turkey	L1	capA
3640	10261	-	No	yes, PRJNA1381339	SAMN56418507	JBWPCN000000000	Yes		Validation					288604	21	24	95	92	5	8	4	493	1120	2276124	40.3	23	346514	3	-	USA	North America		2015	Avian	Chicken	L3	capA
3641	10287	-	No	yes, PRJNA1381339	SAMN56418508	JBWPCM000000000	Yes		Validation	Yes				226880	1	20	16	1	7	1	16	36	1121	2290715	40.32	40	249639	3	ST171	USA	North America		2016	Avian	Turkey	L1	capA
3642	10325	-	No	yes, PRJNA1381339	SAMN56418509	JBWPCL000000000	Yes		Validation	Yes				195497	4	5	2	5	5	1	5	35	1122	2375889	40.26	20	605616	2	ST8	USA	North America		2016	Avian	Chicken	L3	capA
3643	10326	-	No	yes, PRJNA1381339	SAMN56418510	JBWPCK000000000	Yes		Validation					219601	11	8	16	7	11	6	8	273	1123	2357347	40.32	24	266385	3	-	USA	North America		2016	Avian	Turkey	L4	-
3644	10342	-	No				Yes		Validation					288605	4	72	12	26	5	-	17	-	1124	2318740	40.24	26	570172	2	-	USA	North America		2016	Avian	Pheasant	L3	capA
3645	10372	-	No	yes, PRJNA1381339	SAMN56418511	JBWPCJ000000000	Yes		Validation					288606	4	72	28	63	11	3	68	235	1125	2254272	40.24	20	533073	2	-	USA	North America		2016	Avian	Chicken	L3	capA
3646	10378	-	No				Yes		Validation					288607	1	5	10	1	1	12	11	458	1126	2226010	40.4	25	240428	3	-	USA	North America		2016	Avian	Turkey	-	capA
3647	10434	-	No	yes, PRJNA1381339	SAMN56418512	JBWPCI000000000	Yes		Validation					288608	4	5	2	5	5	14	5	600	1127	2306145	40.26	17	349155	3	-	USA	North America		2016	Avian	Pekin Duck	L3	capA
3648	10435	-	No	yes, PRJNA1381339	SAMN56418513	JBWPCH000000000	Yes		Validation					288608	4	5	2	5	5	14	5	600	1127	2308667	40.26	19	349155	3	-	USA	North America		2016	Avian	Pekin Duck	L3	capA
3649	10436	-	No	yes, PRJNA1381339	SAMN56418514	JBWPCG000000000	Yes		Validation					288608	4	5	2	5	5	14	5	600	1127	2307006	40.26	20	451658	2	-	USA	North America		2016	Avian	Pekin Duck	L3	capA
3650	10469	-	No	yes, PRJNA1381339	SAMN56418515	JBWPCF000000000	Yes		Validation	Yes				195497	4	5	2	5	5	1	5	35	1128	2375980	40.26	21	386080	3	ST8	USA	North America		2017	Avian	Chicken	L3	capA
3651	10516	-	No				Yes		Validation					288609	1	18	18	1	34	12	106	512	1129	2249539	40.4	39	244552	3	-	USA	North America		2017	Avian	Turkey	L1	capA
3652	10548	-	No	yes, PRJNA1381339	SAMN56418516	JBWPCE000000000	Yes		Validation					226879	56	88	80	77	4	61	87	370	1130	2330898	40.3	27	357865	3	-	USA	North America		2017	Avian	Turkey	L3	capA
3653	10559	-	No	yes, PRJNA1381339	SAMN56418517	JBWPCD000000000	Yes		Validation					195481	4	72	28	63	11	3	68	235	703;767;795	2254098	40.24	19	533112	2	-	Canada	North America		2017	Avian	Chicken	L3	capA
3654	10571	-	No	yes, PRJNA1381339	SAMN56418518	JBWPCC000000000	Yes		Validation	Yes				288610	1	20	16	1	7	1	16	36	1131	2295217	40.32	23	249041	3	ST171	USA	North America		2017	Avian	Turkey	L1	capA
3655	10581	-	No	yes, PRJNA1381339	SAMN56418519	JBWPCB000000000	Yes		Validation	Yes				25659	4	24	47	20	11	2	21	158	1132	2268008	40.33	19	359426	3	ST158	USA	North America		2017	Avian	Duck	L1	capA
3656	10639	-	No	yes, PRJNA1381339	SAMN56418520	JBWPCA000000000	Yes		Validation	Yes				195497	4	5	2	5	5	1	5	35	1133	2376084	40.26	22	386080	3	ST8	USA	North America		2017	Avian	Chicken	L3	capA
3657	10663	-	No	yes, PRJNA1381339	SAMN56418521	JBWPBZ000000000	Yes		Validation					226969	7	11	9	10	4	7	8	13	698;1134	2401428	40.24	30	198166	4	ST13	USA	North America		2017	Avian	Turkey	L3	capA
3658	10678	-	No	yes, PRJNA1381339	SAMN56418522	JBWPBY000000000	Yes		Validation	Yes				152691	22	13	8	29	8	3	31	74	654;658;680;707;709;711;712	2453999	40.12	52	200349	4	ST74	USA	North America		2018	Avian	Turkey	L6	capA
3659	10729	-	No	yes, PRJNA1381339	SAMN56418523	JBWPBX000000000	Yes		Validation	Yes				226880	1	20	16	1	7	1	16	36	1135	2294881	40.32	23	249040	3	ST171	USA	North America		2018	Avian	Turkey	L1	capA
3660	10757	-	No				Yes		Validation					288611	11	5	16	7	11	6	8	606	1136	2223573	40.33	26	354102	3	-	USA	North America		2018	Avian	Turkey	L4	-
3661	10801	-	No	yes, PRJNA1381339	SAMN56418524	JBWPBW000000000	Yes		Validation					226879	56	88	80	77	4	61	87	370	1137	2341572	40.33	44	534479	2	-	USA	North America		2018	Avian	Turkey	L3	capA
3662	10827	-	No	yes, PRJNA1381339	SAMN56418525	JBWPBV000000000	Yes		Validation					226982	1	3	23	1	1	1	3	25	1138	2350714	40.41	19	597767	2	-	USA	North America		2018	Avian	Turkey	L3	capA
3663	10848	-	No				Yes		Validation					195482	60	109	95	92	57	8	4	477	1139	2287600	40.25	18	559549	2	-	USA	North America		2018	Avian	Turkey	L3	capA
3664	10865	-	No	yes, PRJNA1381339	SAMN56418526	JBWPBU000000000	Yes		Validation					25656	2	7	5	6	4	5	7	9	674;702;706;708;713	2277205	40.25	21	230304	3	ST9	USA	North America		2018	Avian	Turkey	L3	capF
3665	10866	-	No	yes, PRJNA1381339	SAMN56418527	JBWPBT000000000	Yes		Validation					288612	11	5	16	7	11	6	8	606	1140	2222319	40.34	20	354023	3	-	USA	North America		2018	Avian	Turkey	L4	-
3666	10889	-	No	yes, PRJNA1381339	SAMN56418528	JBWPBS000000000	Yes		Validation	Yes				195497	4	5	2	5	5	1	5	35	1141	2376074	40.26	21	605607	2	ST8	USA	North America		2019	Avian	Chicken	L3	capA
3667	10910	-	No	yes, PRJNA1381339	SAMN56418529	JBWPBR000000000	Yes		Validation	Yes				288613	4	5	2	5	5	3	5	8	1142	2370496	40.3	22	614252	2	ST8	USA	North America		2019	Avian	Chicken	L3	capA
3668	10922	-	No	yes, PRJNA1381339	SAMN56418530	JBWPBQ000000000	Yes		Validation	Yes				288613	4	5	2	5	5	3	5	8	1143	2403848	40.32	23	449614	3	ST8	USA	North America		2019	Avian	Chicken	L3	capA
3669	10925	-	No	yes, PRJNA1381339	SAMN56418531	JBWPBP000000000	Yes		Validation					226892	2	7	5	6	4	5	7	9	1144	2277084	40.26	21	350745	3	ST9	USA	North America		2019	Avian	Turkey	L3	capF
3670	10942	-	No	yes, PRJNA1381339	SAMN56418532	JBWPBO000000000	Yes		Validation					226879	56	88	80	77	4	61	87	370	1145	2328826	40.3	22	534483	2	-	USA	North America		2019	Avian	Turkey	L3	capA
3671	10945	-	No	yes, PRJNA1381339	SAMN56418533	JBWPBN000000000	Yes		Validation					152691	22	13	8	-	8	3	31	-	1146	2347333	40.18	21	259017	3	-	USA	North America		2019	Avian	Turkey	L6	capA
3673	10972	-	No	yes, PRJNA1381339	SAMN56418534	JBWSNP000000000	Yes		Validation				The isolate exhibits multiple alleles at six loci within the rMLST scheme, excluding the putatively paralogous genes BACT000060 (rpmE) and BACT000065 (rpmJ), suggesting potential contamination. Additionally, the detection of Pseudomonas-specific alleles supports this conclusion.	226892	2	7	5	6	4	5	7	9	1147	2419769	41.21	154	392007	3	ST9	USA	North America		2019	Avian	Turkey	L3	capF
3674	10976	-	No				Yes		Validation					226877	1	5	10	84	1	45	74	451	1148	2326039	40.38	21	387742	3	-	USA	North America		2019	Avian	Chicken	L3	capA
3675	10977	-	No	yes, PRJNA1381339	SAMN56418535	JBWPBM000000000	Yes		Validation	Yes				226940	4	5	2	5	5	1	5	35	1149	2365264	40.24	21	348246	3	ST8	USA	North America		2019	Avian	Chicken	L3	capA
3676	11000	-	No	yes, PRJNA1381339	SAMN56418536	JBWPBL000000000	Yes		Validation	Yes				226923	4	29	15	26	11	11	4	58	1150	2305438	40.23	23	357640	3	ST58	USA	North America		2019	Avian	Pheasant	L1	capA
3677	11006	-	No				Yes		Validation					288614	6	73	-	-	11	2	54	-	1151	2238587	40.33	20	345705	3	-	USA	North America		2019	Avian	Turkey	L3	capB
3679	11023	-	No	yes, PRJNA1381339	SAMN56418537	JBWPBK000000000	Yes		Validation					288615	76	43	80	7	30	2	101	-	1152	2379631	40.18	31	270295	4	-	USA	North America		2019	Avian	Turkey	L6	capF
3680	11024	-	No	yes, PRJNA1381339	SAMN56418538	JBWPBJ000000000	Yes		Validation	Yes				152691	22	13	8	30	8	3	31	27	1153	2413423	40.15	43	235849	4	ST74	USA	North America		2019	Avian	Turkey	L6	capA
3681	11075	-	No	yes, PRJNA1381339	SAMN56418539	JBWPBI000000000	Yes		Validation	Yes				195497	4	5	2	5	5	1	5	35	1154	2376955	40.26	29	217725	3	ST8	USA	North America		2020	Avian	Chicken	L3	capA
3682	11115	-	No	yes, PRJNA1381339	SAMN56418540	JBWPBH000000000	Yes		Validation					226892	2	7	5	6	4	5	7	9	1155	2228142	40.31	23	350745	3	ST9	USA	North America		2020	Avian	Turkey	L3	capF
3683	11119	-	No	yes, PRJNA1381339	SAMN56418541	JBWPBG000000000	Yes		Validation					226892	2	7	5	6	4	5	7	9	1155	2228108	40.31	22	350745	3	ST9	USA	North America		2020	Avian	Turkey	L3	capF
3684	11142	-	No	yes, PRJNA1381339	SAMN56418542	JBWPBF000000000	Yes		Validation					288613	4	5	2	5	5	-	5	-	1156	2372017	40.29	24	248774	4	-	USA	North America		2020	Avian	Chicken	L3	capA
3685	11145	-	No				Yes		Validation					288616	2	-	59	59	32	2	2	-	1157	2244474	40.27	26	347112	3	-	USA	North America		2020	Avian	Turkey	L3	capA
3686	11190	-	No	yes, PRJNA1381339	SAMN56418543	JBWPBE000000000	Yes		Validation					227008	60	109	95	8	5	8	61	476	1158	2321196	40.23	18	346356	3	-	USA	North America		2020	Avian	Turkey	L3	capF
3688	11243	-	No	yes, PRJNA1381339	SAMN56418544	JBWPBD000000000	Yes		Validation					195481	4	72	28	63	11	3	68	235	651;705;1160	2253981	40.24	19	360944	3	-	USA	North America		2021	Avian	Turkey	L3	capA
3689	11244	-	No				Yes		Validation					195481	4	72	28	63	11	3	68	235	651;705;1160	2254062	40.24	20	360944	3	-	USA	North America		2021	Avian	Turkey	L3	capA
3691	11246	-	No	yes, PRJNA1381339	SAMN56418545	JBWPBC000000000	Yes		Validation					195481	4	72	28	63	11	3	68	235	651;705;1160	2254208	40.24	20	360944	3	-	USA	North America		2021	Avian	Turkey	L3	capA
3692	28921-IU	-	No				Yes		Validation					288617	19	75	26	66	4	69	21	439	1161	2273004	40.29	33	356280	3	-	France	Antarctica	Amsterdam Island, Terres Australes et Antarctiques Francaises, Indian Ocean	2018	Avian	Thalassarche carteri	L1	capA
3693	28936-IU	-	No				Yes		Validation	Yes				25659	4	24	25	20	11	2	21	61	1162;1170	2393138	40.23	35	207319	4	ST158	France	Antarctica	Amsterdam Island, Terres Australes et Antarctiques Francaises, Indian Ocean	2018	Avian	Thalassarche carteri	L1	capA
3694	29046-IU	-	No	yes, PRJNA1381339	SAMN56418546	JBWPBB000000000	Yes		Validation	Yes				25659	4	24	25	20	11	2	21	61	1163	2391942	40.23	31	207319	4	ST158	France	Antarctica	Amsterdam Island, Terres Australes et Antarctiques Francaises, Indian Ocean	2018	Avian	Thalassarche carteri	L1	capA
3695	29714	-	No	yes, PRJNA1381339	SAMN56418547	JBWPBA000000000	Yes		Validation	Yes				25659	4	24	25	20	11	2	21	61	1164	2391929	40.23	29	207319	4	ST158	France	Antarctica	Amsterdam Island, Terres Australes et Antarctiques Francaises, Indian Ocean	2018	Avian	Thalassarche carteri	L1	capA
3696	29716	-	No	yes, PRJNA1381339	SAMN56418548	JBWPAZ000000000	Yes		Validation	Yes				25659	4	24	25	20	11	2	21	61	1162;1170	2392932	40.23	33	207319	4	ST158	France	Antarctica	Amsterdam Island, Terres Australes et Antarctiques Francaises, Indian Ocean	2018	Avian	Thalassarche carteri	L1	capA
3697	29720	-	No	yes, PRJNA1381339	SAMN56418549	JBWSNO000000000	Yes		Validation	Yes				25659	4	24	25	20	11	2	21	61	1165	2393941	40.24	70	88276	9	ST158	France	Antarctica	Amsterdam Island, Terres Australes et Antarctiques Francaises, Indian Ocean	2019	Avian	Thalassarche carteri	L1	capA
3698	29728	-	No	yes, PRJNA1381339	SAMN56418550	JBWPAY000000000	Yes		Validation	Yes				25659	4	24	25	20	11	2	21	61	1164	2389922	40.23	27	206575	4	ST158	France	Antarctica	Amsterdam Island, Terres Australes et Antarctiques Francaises, Indian Ocean	2019	Avian	Thalassarche carteri	L1	capA
3699	29755	-	No	yes, PRJNA1381339	SAMN56418551	JBWPAX000000000	Yes		Validation	Yes				25659	4	24	25	20	11	2	21	61	1162;1170	2392145	40.23	31	207319	3	ST158	France	Antarctica	Amsterdam Island, Terres Australes et Antarctiques Francaises, Indian Ocean	2019	Avian	Thalassarche carteri	L1	capA
3700	29759	-	No	yes, PRJNA1381339	SAMN56418552	JBWPAW000000000	Yes		Validation	Yes				25659	4	24	25	20	11	2	21	61	1162;1170	2384042	40.25	31	202047	4	ST158	France	Antarctica	Amsterdam Island, Terres Australes et Antarctiques Francaises, Indian Ocean	2019	Avian	Thalassarche carteri	L1	capA
3701	29771	-	No	yes, PRJNA1381339	SAMN56418553	JBWPAV000000000	Yes		Validation	Yes				25659	4	24	25	20	11	2	21	61	1166	2385029	40.25	32	202039	4	ST158	France	Antarctica	Amsterdam Island, Terres Australes et Antarctiques Francaises, Indian Ocean	2019	Avian	Thalassarche carteri	L1	capA
3702	29777	-	No	yes, PRJNA1381339	SAMN56418554	JBWPAU000000000	Yes		Validation	Yes				25659	4	24	25	20	11	2	21	61	1164	2392163	40.23	31	207319	4	ST158	France	Antarctica	Amsterdam Island, Terres Australes et Antarctiques Francaises, Indian Ocean	2019	Avian	Thalassarche carteri	L1	capA
3703	29784	-	No	yes, PRJNA1381339	SAMN56418555	JBWPAT000000000	Yes		Validation	Yes				25659	4	24	25	20	11	2	21	61	1162;1170	2391897	40.23	29	207319	4	ST158	France	Antarctica	Amsterdam Island, Terres Australes et Antarctiques Francaises, Indian Ocean	2019	Avian	Thalassarche carteri	L1	capA
3704	32980	-	No	yes, PRJNA1381339	SAMN56418556	JBWPAS000000000	Yes		Validation	Yes				25659	4	24	25	20	11	2	21	61	1167	2384920	40.25	31	202070	4	ST158	France	Antarctica	Amsterdam Island, Terres Australes et Antarctiques Francaises, Indian Ocean	2019	Avian	Eudyptes moseleyi	L1	capA
3705	32981	-	No	yes, PRJNA1381339	SAMN56418557	JBWPAR000000000	Yes		Validation	Yes				25659	4	24	25	20	11	2	21	61	1168;1173	2389403	40.23	23	207199	4	ST158	France	Antarctica	Amsterdam Island, Terres Australes et Antarctiques Francaises, Indian Ocean	2019	Avian	Eudyptes moseleyi	L1	capA
3706	32983	-	No	yes, PRJNA1381339	SAMN56418558	JBWPAQ000000000	Yes		Validation	Yes				25659	4	24	25	20	11	2	21	61	1167	2385115	40.25	34	202039	4	ST158	France	Antarctica	Amsterdam Island, Terres Australes et Antarctiques Francaises, Indian Ocean	2019	Avian	Eudyptes moseleyi	L1	capA
3707	32985-IU	-	No				Yes		Validation	Yes				25659	4	24	25	20	11	2	21	61	1169	2393700	40.23	37	202046	4	ST158	France	Antarctica	Amsterdam Island, Terres Australes et Antarctiques Francaises, Indian Ocean	2019	Avian	Eudyptes moseleyi	L1	capA
3708	32988	-	No	yes, PRJNA1381339	SAMN56418559	JBWPAP000000000	Yes		Validation	Yes				25659	4	24	25	20	11	2	21	61	1168;1173	2392763	40.23	35	207319	4	ST158	France	Antarctica	Amsterdam Island, Terres Australes et Antarctiques Francaises, Indian Ocean	2019	Avian	Eudyptes moseleyi	L1	capA
3709	32990	-	No	yes, PRJNA1381339	SAMN56418560	JBWPAO000000000	Yes		Validation	Yes				25659	4	24	25	20	11	2	21	61	1170	2392406	40.23	33	207319	4	ST158	France	Antarctica	Amsterdam Island, Terres Australes et Antarctiques Francaises, Indian Ocean	2019	Avian	Eudyptes moseleyi	L1	capA
3710	32996	-	No	yes, PRJNA1381339	SAMN56418561	JBWPAN000000000	Yes		Validation	Yes				25659	4	24	25	20	11	2	21	61	1167	2385206	40.25	33	202039	3	ST158	France	Antarctica	Amsterdam Island, Terres Australes et Antarctiques Francaises, Indian Ocean	2019	Avian	Eudyptes moseleyi	L1	capA
3711	33004	-	No	yes, PRJNA1381339	SAMN56418562	JBWPAM000000000	Yes		Validation	Yes				25659	4	24	25	20	11	2	21	61	1171	2384680	40.25	31	202039	3	ST158	France	Antarctica	Amsterdam Island, Terres Australes et Antarctiques Francaises, Indian Ocean	2019	Avian	Eudyptes moseleyi	L1	capA
3712	33007	-	No	yes, PRJNA1381339	SAMN56418563	JBWSNN000000000	Yes		Validation	Yes				25659	4	24	25	20	11	2	21	61	1172	2394876	40.24	48	120901	8	ST158	France	Antarctica	Amsterdam Island, Terres Australes et Antarctiques Francaises, Indian Ocean	2019	Avian	Eudyptes moseleyi	L1	capA
3714	33012	-	No	yes, PRJNA1381339	SAMN56418564	JBWPAL000000000	Yes		Validation	Yes				25659	4	24	25	20	11	2	21	61	1168;1173	2392603	40.23	33	207319	3	ST158	France	Antarctica	Amsterdam Island, Terres Australes et Antarctiques Francaises, Indian Ocean	2019	Avian	Thalassarche carteri	L1	capA
3715	33016	-	No	yes, PRJNA1381339	SAMN56418565	JBWPAK000000000	Yes		Validation	Yes				25659	4	24	25	20	11	2	21	61	1174	2390621	40.23	24	207319	3	ST158	France	Antarctica	Amsterdam Island, Terres Australes et Antarctiques Francaises, Indian Ocean	2019	Avian	Thalassarche carteri	L1	capA
3716	CU-1-Strain	-	No				Yes		Validation					148098	4	72	28	63	11	3	68	235	1175	2258279	40.26	31	253155	4	-	Unknown	Unknown		Unknown	Avian		L3	capA
3717	Septica	Septica	No				Yes		Validation					25668	1	5	23	84	1	6	16	573	1176	2296128	40.36	20	375633	3	-	Unknown	Unknown		Unknown	Avian		-	-
3718	PM1Vac	-	No				Yes		Validation					148098	4	72	28	63	11	3	68	235	1177	2254190	40.25	21	360944	3	-	Unknown	Unknown		Unknown	Avian		L3	capA
3719	PM9Vac	-	No				Yes		Validation					195481	4	72	28	63	11	3	68	235	703;767;795	2254084	40.24	19	360944	3	-	Unknown	Unknown		Unknown	Avian		L3	capA
3720	H1549	-	Yes	yes, PRJNA1381339	SAMN55348599	JBVMFU000000000			Validation					25664	26	11	9	10	4	7	8	79	1178	2298368	40.29	24	246998	3	ST13	UK	Europe		2023	Bovine		L3	capA
3721	H1554	-	Yes	yes, PRJNA1381339	SAMN55348600	JBVMFT000000000			Validation					289780	7	11	9	10	4	7	8	13	1179	2515566	40.22	103	91527	10	ST13	UK	Europe		2023	Bovine		L3	capA
3722	H1561	-	Yes	yes, PRJNA1381339	SAMN55348601	JBVMFS000000000			Validation					67346	26	11	9	10	4	7	8	79	1180	2230202	40.25	20	242358	3	ST13	UK	Europe		2023	Bovine		L3	capA
3723	H1563	-	Yes	yes, PRJNA1381339	SAMN55348602	JBVMFR000000000			Validation					25664	26	11	9	10	4	7	8	79	1181	2296382	40.29	29	174644	4	ST13	UK	Europe		2023	Bovine		L3	capA
3724	H1564	-	Yes	yes, PRJNA1381339	SAMN55348603	JBVMFQ000000000			Validation					268565	26	11	9	10	4	7	8	79	1182	2268963	40.32	33	187202	5	ST13	UK	Europe		2023	Bovine		L3	capA
3725	H1573	-	Yes	yes, PRJNA1381339	SAMN55348604	JBVMFP000000000			Validation					25664	26	11	9	10	4	7	8	79	1183	2295791	40.29	24	245274	3	ST13	UK	Europe		2023	Bovine		L3	capA
3726	H1705	-	Yes	yes, PRJNA1381339	SAMN55348605	JBVMFO000000000			Validation					289781	26	11	9	10	4	25	8	-	1184	2217698	40.26	23	186389	4	-	UK	Europe		2023	Bovine		L3	capA
3727	H1706	-	Yes	yes, PRJNA1381339	SAMN55348606	JBVMFN000000000			Validation					289782	7	11	9	10	4	7	8	13	1185	2412070	40.27	49	112793	8	ST13	UK	Europe		2023	Bovine		L3	capA
3728	H1711	-	Yes	yes, PRJNA1381339	SAMN55348607	JBVMFM000000000			Validation					288535	26	11	9	10	4	7	8	79	1186	2293814	40.29	31	186994	4	ST13	UK	Europe		2023	Bovine		L3	capA
3729	H1717	-	Yes	yes, PRJNA1381339	SAMN55348608	JBVMFL000000000			Validation					174779	26	11	9	10	4	7	8	79	1187	2289292	40.28	41	167164	6	ST13	UK	Europe		2023	Bovine		L3	capA
3730	H1722	-	Yes	yes, PRJNA1381339	SAMN55348609	JBVMFK000000000			Validation					289783	7	11	40	10	4	7	8	80	1188	2419237	40.25	56	102484	7	ST13	UK	Europe		2023	Bovine		L3	capA
3731	H1729	-	Yes	yes, PRJNA1381339	SAMN55348610	JBVMFJ000000000			Validation					289784	26	11	9	10	4	7	8	79	1189	2290212	40.27	23	245885	3	ST13	UK	Europe		2023	Bovine		L3	capA
3732	H1733	-	Yes	yes, PRJNA1381339	SAMN55348611	JBVMFI000000000			Validation					25664	26	11	9	10	4	7	8	79	1190	2385504	40.22	70	199431	5	ST13	UK	Europe		2023	Bovine		L3	capA
3733	H1737	-	Yes	yes, PRJNA1381339	SAMN55348612	JBVMFH000000000			Validation					289785	26	11	9	10	4	7	8	79	1191	2293218	40.29	29	186996	4	ST13	UK	Europe		2023	Bovine		L3	capA
3734	H1739	-	Yes	yes, PRJNA1381339	SAMN55348613	JBVMFG000000000			Validation					289786	26	11	9	10	4	7	8	79	1192	2212941	40.26	22	186743	4	ST13	UK	Europe		2023	Bovine		L3	capA
3735	H1740	-	Yes	yes, PRJNA1381339	SAMN55348614	JBVMFF000000000			Validation					289787	26	11	9	10	4	7	8	79	1193	2310289	40.19	44	187073	5	ST13	UK	Europe		2023	Bovine		L3	capA
3736	H1746	-	Yes	yes, PRJNA1381339	SAMN55348615	JBVMFE000000000			Validation					288535	26	11	9	10	4	7	8	79	1194	2295277	40.29	27	245626	3	ST13	UK	Europe		2023	Bovine		L3	capA
3737	H1750	-	Yes	yes, PRJNA1381339	SAMN55348616	JBVMFD000000000			Validation					25664	26	11	9	10	4	7	8	79	1195	2282338	40.23	20	245518	3	ST13	UK	Europe		2023	Bovine		L3	capA
3738	H1753	-	Yes	yes, PRJNA1381339	SAMN55348617	JBVMFC000000000			Validation					289788	26	11	9	10	4	7	8	79	1196	2256630	40.31	21	245053	3	ST13	UK	Europe		2023	Bovine		L3	capA
3739	H1760	-	Yes	yes, PRJNA1381339	SAMN55348618	JBVMFB000000000			Validation					289789	26	11	9	10	4	7	8	79	1197	2294619	40.29	27	246177	3	ST13	UK	Europe		2023	Bovine		L3	capA
3740	H1765	-	Yes	yes, PRJNA1381339	SAMN55348619	JBVMFA000000000			Validation					268565	26	11	9	10	4	7	8	79	1198	2295150	40.27	30	174511	4	ST13	UK	Europe		2023	Bovine		L3	capA
3741	H1914	-	Yes	yes, PRJNA1381339	SAMN55348620	JBVMEZ000000000			Validation					303203	22	50	42	37	4	25	49	123	1199	2391552	40.2	65	109113	9	-	UK	Europe		2023	Bovine		L3	capA
3742	D1008	-	Yes	yes, PRJNA1381339	SAMN55348621	JBVMEY000000000			Validation					25660	7	11	9	10	4	7	8	13	1200	2278683	40.25	26	183955	4	ST13	UK	Europe		2023	Porcine		L3	capA
3743	D1018	-	Yes	yes, PRJNA1381339	SAMN55348622	JBVMEX000000000			Validation					289790	7	11	9	10	4	7	8	13	1201	2353997	40.24	25	243853	3	ST13	UK	Europe		2023	Porcine		L3	capA
3744	H0878	-	Yes	yes, PRJNA1381339	SAMN55348623	JBVMEW000000000			Validation					288535	26	11	9	10	4	7	8	79	1202	2301255	40.29	27	246238	3	ST13	UK	Europe		2022	Bovine		L3	capA
3745	H0896	-	Yes	yes, PRJNA1381339	SAMN55348624	JBVMEV000000000			Validation					195514	7	11	9	10	4	7	8	13	1203	2460680	40.23	59	123225	7	ST13	UK	Europe		2022	Bovine		L3	capA
3746	H0903	-	Yes	yes, PRJNA1381339	SAMN55348625	JBVMEU000000000			Validation					25664	26	11	9	10	4	7	8	79	1204	2310686	40.31	56	186065	4	ST13	UK	Europe		2022	Bovine		L3	capA
3747	H0907	-	Yes	yes, PRJNA1381339	SAMN55348626	JBVMET000000000			Validation					174779	26	11	9	10	4	7	8	79	1205	2252819	40.23	25	233359	3	ST13	UK	Europe		2022	Bovine		L3	capA
3748	H0908	-	Yes	yes, PRJNA1381339	SAMN55348627	JBVMES000000000			Validation					25664	26	11	9	10	4	7	8	79	1206	2312653	40.31	53	186919	4	ST13	UK	Europe		2022	Bovine		L3	capA
3749	H1013	-	Yes	yes, PRJNA1381339	SAMN55348628	JBVMER000000000			Validation					195514	7	11	9	10	4	7	8	13	1207	2427069	40.21	38	112083	7	ST13	UK	Europe		2022	Bovine		L3	capA
3750	H1007	-	Yes	yes, PRJNA1381339	SAMN55348629	JBVMEQ000000000			Validation					25664	26	11	9	10	4	7	8	79	1208	2293231	40.29	23	245762	3	ST13	UK	Europe		2022	Bovine		L3	capA
3751	H1025	-	Yes	yes, PRJNA1381339	SAMN55348630	JBVMEP000000000			Validation					289791	22	13	111	29	8	7	31	552	1209	2359237	40.17	31	243822	3	-	UK	Europe		2022	Bovine		L6	capA
3752	H1038	-	Yes	yes, PRJNA1381339	SAMN55348631	JBVMEO000000000			Validation					268565	26	11	9	10	4	7	8	79	1210	2377279	40.25	42	174511	5	ST13	UK	Europe		2022	Bovine		L3	capA
3753	H1061	-	Yes	yes, PRJNA1381339	SAMN55348632	JBVMEN000000000			Validation					288550	7	11	9	10	4	7	8	13	1211	2526574	40.23	72	110232	9	ST13	UK	Europe		2022	Bovine		L3	capA
3754	H1062	-	Yes	yes, PRJNA1381339	SAMN55348633	JBVMEM000000000			Validation					184848	7	11	9	10	4	7	8	13	1212	2514338	40.21	86	75442	11	ST13	UK	Europe		2022	Bovine		L3	capA
3755	H1072	-	Yes	yes, PRJNA1381339	SAMN55348634	JBVMEL000000000			Validation	Yes				212736	24	41	11	32	3	2	6	73	1213	2249140	40.3	14	261092	3	ST225	UK	Europe		2022	Bovine		L6	-
3756	H1076	-	Yes	yes, PRJNA1381339	SAMN55348635	JBVMEK000000000			Validation					25664	26	11	9	10	4	7	8	79	1214	2305790	40.17	42	187014	5	ST13	UK	Europe		2022	Bovine		L3	capA
3757	H1080	-	Yes	yes, PRJNA1381339	SAMN55348636	JBVMEJ000000000			Validation					25664	26	11	9	10	4	7	8	79	1215	2288691	40.27	23	244796	3	ST13	UK	Europe		2022	Bovine		L3	capA
3758	H1089	-	Yes	yes, PRJNA1381339	SAMN55348637	JBVMEI000000000			Validation					289792	26	11	9	10	4	7	8	79	1216	2295314	40.29	24	243828	3	ST13	UK	Europe		2022	Bovine		L3	capA
3759	H1098	-	Yes	yes, PRJNA1381339	SAMN55348638	JBVMEH000000000			Validation					268565	26	11	9	10	4	7	8	79	1217	2398452	40.18	50	170415	6	ST13	UK	Europe		2022	Bovine		L3	capA
3760	H1119	-	Yes	yes, PRJNA1381339	SAMN55348639	JBVMEG000000000			Validation					289791	22	13	111	29	8	7	31	552	1209	2360214	40.17	32	243822	3	-	UK	Europe		2022	Bovine		L6	capA
3761	H1137	-	Yes	yes, PRJNA1381339	SAMN55348640	JBVMEF000000000			Validation					195514	7	11	9	10	4	7	8	13	1218	2454018	40.24	46	106640	6	ST13	UK	Europe		2022	Bovine		L3	capA
3762	H1141	-	Yes	yes, PRJNA1381339	SAMN55348641	JBVMEE000000000			Validation					289793	26	11	9	10	4	7	8	79	1219	2295684	40.29	28	214888	4	ST13	UK	Europe		2022	Bovine		L3	capA
3763	H1158	-	Yes	yes, PRJNA1381339	SAMN55348642	JBVMED000000000			Validation					288535	26	11	9	10	4	7	8	79	1220	2330872	40.32	35	174784	4	ST13	UK	Europe		2022	Bovine		L3	capA
3764	H1184	-	Yes	yes, PRJNA1381339	SAMN55348643	JBVMEC000000000			Validation					288535	26	11	9	10	4	7	8	79	1221	2294146	40.29	27	244404	3	ST13	UK	Europe		2022	Bovine		L3	capA
3765	H1192	-	Yes	yes, PRJNA1381339	SAMN55348644	JBVMEB000000000			Validation					268565	26	11	9	10	4	7	8	79	1222	2314355	40.3	32	113711	5	ST13	UK	Europe		2022	Bovine		L3	capA
3766	H1191	-	Yes	yes, PRJNA1381339	SAMN55348645	JBVMEA000000000			Validation					25664	26	11	9	10	4	7	8	79	1223	2286849	40.25	23	244651	3	ST13	UK	Europe		2022	Bovine		L3	capA
3767	H1240	-	Yes	yes, PRJNA1381339	SAMN55348646	JBVMDZ000000000			Validation					25664	26	11	9	10	4	7	8	79	1224	2285296	40.25	32	174783	5	ST13	UK	Europe		2022	Bovine		L3	capA
3768	Y9687	-	Yes	yes, PRJNA1381339	SAMN55348647	JBVMDY000000000			Validation					288560	7	11	9	10	4	7	8	13	1225	2337249	40.26	32	174571	4	ST13	UK	Europe		2022	Porcine		L3	capA
3769	Y9749	-	Yes	yes, PRJNA1381339	SAMN55348648	JBVMDX000000000			Validation	Yes				25656	2	7	5	6	4	5	7	9	1226	2299475	40.3	16	391589	3	ST9	UK	Europe		2022	Porcine		L3	capF
3770	Y9763	-	Yes	yes, PRJNA1381339	SAMN55348649	JBVMDW000000000			Validation					289794	22	13	8	29	8	3	31	74	1227	2329931	40.22	16	358186	3	ST74	UK	Europe		2022	Porcine		L6	capA
3771	H1507	-	Yes	yes, PRJNA1381339	SAMN55348650	JBVMDV000000000			Validation					25664	26	11	9	10	4	7	8	79	1228	2295250	40.29	29	187054	4	ST13	UK	Europe		2023	Bovine		L3	capA
3772	H1528	-	Yes	yes, PRJNA1381339	SAMN55348651	JBVMDU000000000			Validation					25664	26	11	9	10	4	7	8	79	1229	2295075	40.29	28	245903	3	ST13	UK	Europe		2023	Bovine		L3	capA
3773	H1538	-	Yes	yes, PRJNA1381339	SAMN55348652	JBVMDT000000000			Validation					195514	7	11	9	10	4	7	8	13	1230	2370885	40.21	37	147803	7	ST13	UK	Europe		2023	Bovine		L3	capA
3774	D0516	-	Yes	yes, PRJNA1381339	SAMN55348653	JBVMDS000000000			Validation					288560	7	11	9	10	4	7	8	13	1231	2339337	40.26	22	243554	3	ST13	UK	Europe		2023	Porcine		L3	capA
3775	D0517	-	Yes	yes, PRJNA1381339	SAMN55348654	JBVMDR000000000			Validation	Yes				74868	14	10	20	19	8	3	20	50	1232	2301551	40.22	38	234047	4	ST50	UK	Europe		2023	Porcine		L6	capD
3776	D0525	-	Yes	yes, PRJNA1381339	SAMN55348655	JBVMDQ000000000			Validation					25660	7	11	9	10	4	7	8	13	1233	2346912	40.27	27	196293	4	ST13	UK	Europe		2023	Porcine		L3	capA
3777	D0527	-	Yes	yes, PRJNA1381339	SAMN55348656	JBVMDP000000000			Validation	Yes				74868	14	10	20	19	8	3	20	50	1234	2277129	40.25	33	204965	4	ST50	UK	Europe		2023	Porcine		L6	capD
3778	D0538	-	Yes	yes, PRJNA1381339	SAMN55348657	JBVMDO000000000			Validation					25660	7	11	9	10	4	7	8	13	1235	2329972	40.25	25	224212	4	ST13	UK	Europe		2023	Porcine		L3	capA
3779	D0553	-	Yes	yes, PRJNA1381339	SAMN55348658	JBVMDN000000000			Validation					74876	22	13	8	29	8	3	31	74	1236	2372638	40.17	20	232744	4	ST74	UK	Europe		2023	Porcine		L6	capA
3780	G6092	-	Yes	yes, PRJNA1381339	SAMN55348659	JBVMDM000000000			Validation	Yes				289795	21	15	17	28	20	19	29	132	1237	2271266	40.09	92	71179	11	ST132	UK	Europe		2023	Ovine		L3	capA
3781	H1255-B	-	Yes	yes, PRJNA1381339	SAMN55348660	JBVMDL000000000			Validation					184848	7	11	9	10	4	7	8	13	1238	2571951	40.2	95	110054	9	ST13	UK	Europe		2023	Bovine		L3	capA
3782	H1283	-	Yes	yes, PRJNA1381339	SAMN55348661	JBVMDK000000000			Validation					289796	7	11	9	10	4	7	8	13	1239	2553422	40.24	139	75212	13	ST13	UK	Europe		2023	Bovine		L3	capA
3783	H1329-B	-	Yes	yes, PRJNA1381339	SAMN55348662	JBVMDJ000000000			Validation					195514	7	11	9	10	4	7	-	-	1240	2556181	40.19	95	106757	9	-	UK	Europe		2023	Bovine		L3	capA
3784	H1357	-	Yes	yes, PRJNA1381339	SAMN55348663	JBVMDI000000000			Validation					184848	7	11	9	10	4	7	8	13	1241	2507989	40.21	80	91920	10	ST13	UK	Europe		2023	Bovine		L3	capA
3785	H1359-B	-	Yes	yes, PRJNA1381339	SAMN55348664	JBVMDH000000000			Validation					25664	26	11	9	10	4	7	8	79	1242	2312196	40.31	60	186113	4	ST13	UK	Europe		2023	Bovine		L3	capA
3786	H1394	-	Yes	yes, PRJNA1381339	SAMN55348665	JBVMDG000000000			Validation					289797	26	11	9	10	4	7	8	79	1243	2476504	40.28	59	174570	6	ST13	UK	Europe		2023	Bovine		L3	capA
3787	H1441-B	-	Yes	yes, PRJNA1381339	SAMN55348666	JBVMDF000000000			Validation					184848	7	11	9	10	4	7	8	13	1244	2409292	40.21	63	141261	6	ST13	UK	Europe		2023	Bovine		L3	capA
3788	H1447	-	Yes	yes, PRJNA1381339	SAMN55348667	JBVMDE000000000			Validation					195514	7	11	9	10	4	7	8	13	1245	2480782	40.33	66	92763	8	ST13	UK	Europe		2023	Bovine		L3	capA
3789	H1453	-	Yes	yes, PRJNA1381339	SAMN55348668	JBVMDD000000000			Validation					195514	7	11	9	10	4	7	8	13	1246	2537392	40.19	82	104183	9	ST13	UK	Europe		2023	Bovine		L3	capA
3790	H1454	-	Yes	yes, PRJNA1381339	SAMN55348669	JBVMDC000000000			Validation					289798	7	11	9	10	4	7	8	13	1247	2390646	40.22	39	166996	6	ST13	UK	Europe		2023	Bovine		L3	capA
3791	H1455-B	-	Yes	yes, PRJNA1381339	SAMN55348670	JBVMDB000000000			Validation					288580	7	11	9	10	4	7	8	13	1248	2525498	40.2	94	92854	10	ST13	UK	Europe		2023	Bovine		L3	capA
3792	H1516	-	Yes	yes, PRJNA1381339	SAMN55348671	JBVMDA000000000			Validation					289799	7	11	9	10	4	7	8	13	1249	2482523	40.23	87	102061	9	ST13	UK	Europe		2023	Bovine		L3	capA
3793	H1579	-	Yes	yes, PRJNA1381339	SAMN55348672	JBVMCZ000000000			Validation					25664	26	11	9	10	4	7	8	79	1250	2366032	40.2	50	168678	6	ST13	UK	Europe		2023	Bovine		L3	capA
3794	H1584	-	Yes	yes, PRJNA1381339	SAMN55348673	JBVMCY000000000			Validation					25664	26	11	9	10	4	7	8	79	1251	2216128	40.26	21	245558	3	ST13	UK	Europe		2023	Bovine		L3	capA
3795	H1585	-	Yes	yes, PRJNA1381339	SAMN55348674	JBVMCX000000000			Validation					25664	26	11	9	10	4	7	8	79	1252	2295999	40.29	27	245100	3	ST13	UK	Europe		2023	Bovine		L3	capA
3796	H1586	-	Yes	yes, PRJNA1381339	SAMN55348675	JBVMCW000000000			Validation					25664	26	11	9	10	4	7	8	79	1253	2521272	40.27	52	174783	6	ST13	UK	Europe		2023	Bovine		L3	capA
3797	H1587	-	Yes	yes, PRJNA1381339	SAMN55348676	JBVMCV000000000			Validation					184848	7	11	9	10	4	7	8	13	1254	2535133	40.2	63	129744	7	ST13	UK	Europe		2023	Bovine		L3	capA
3798	H1588	-	Yes	yes, PRJNA1381339	SAMN55348677	JBVMCU000000000			Validation					25664	26	11	9	10	4	7	8	79	1255	2295155	40.29	24	245216	3	ST13	UK	Europe		2023	Bovine		L3	capA
3799	H1590	-	Yes	yes, PRJNA1381339	SAMN55348678	JBVMCT000000000			Validation	Yes				289800	2	7	5	6	4	5	7	9	1256	2273983	40.26	14	391660	3	ST9	UK	Europe		2023	Bovine		L3	capF
3800	H1591	-	Yes	yes, PRJNA1381339	SAMN55348679	JBVMCS000000000			Validation	Yes				289800	2	7	5	6	4	5	7	9	1256	2225269	40.31	13	391636	3	ST9	UK	Europe		2023	Bovine		L3	capF
3801	H1595	-	Yes	yes, PRJNA1381339	SAMN55348680	JBVMCR000000000			Validation					289801	7	11	9	10	4	7	8	13	1257	2484263	40.25	79	86309	10	ST13	UK	Europe		2023	Bovine		L3	capA
3802	H1600	-	Yes	yes, PRJNA1381339	SAMN55348681	JBVMCQ000000000			Validation					268565	26	11	9	10	4	7	8	79	1258	2286997	40.2	34	186835	5	ST13	UK	Europe		2023	Bovine		L3	capA
3803	H1601	-	Yes	yes, PRJNA1381339	SAMN55348682	JBVMCP000000000			Validation					25664	26	11	9	10	4	7	8	79	1259	2304580	40.17	44	187018	5	ST13	UK	Europe		2023	Bovine		L3	capA
3804	H1605	-	Yes	yes, PRJNA1381339	SAMN55348683	JBVMCO000000000			Validation					25664	26	11	9	10	4	7	8	79	895	2294565	40.29	26	245861	3	ST13	UK	Europe		2023	Bovine		L3	capA
3805	H1615	-	Yes	yes, PRJNA1381339	SAMN55348684	JBVMCN000000000			Validation					25664	26	11	9	10	4	7	8	79	1260	2292050	40.29	29	187039	4	ST13	UK	Europe		2023	Bovine		L3	capA
3806	H1629	-	Yes	yes, PRJNA1381339	SAMN55348685	JBVMCM000000000			Validation					268565	26	11	9	10	4	7	8	79	1261	2320654	40.17	60	142418	6	ST13	UK	Europe		2023	Bovine		L3	capA
3807	H1632	-	Yes	yes, PRJNA1381339	SAMN55348686	JBVMCL000000000			Validation					288577	7	11	9	10	4	7	8	13	1262	2440753	40.25	64	130713	6	ST13	UK	Europe		2023	Bovine		L3	capA
3808	H1634	-	Yes	yes, PRJNA1381339	SAMN55348687	JBVMCK000000000			Validation					25664	26	11	9	10	4	7	8	79	1263	2293485	40.28	34	187060	5	ST13	UK	Europe		2023	Bovine		L3	capA
3809	H1641	-	Yes	yes, PRJNA1381339	SAMN55348688	JBVMCJ000000000			Validation					288535	26	11	9	10	4	7	8	79	1264	2295653	40.29	26	245937	3	ST13	UK	Europe		2023	Bovine		L3	capA
3810	H1642	-	Yes	yes, PRJNA1381339	SAMN55348689	JBVMCI000000000			Validation					195514	7	11	9	10	4	7	8	13	1265	2539205	40.2	84	96113	10	ST13	UK	Europe		2023	Bovine		L3	capA
3811	H1650	-	Yes	yes, PRJNA1381339	SAMN55348690	JBVMCH000000000			Validation					289802	26	11	9	10	4	7	8	79	1266	2268016	40.32	31	235004	3	ST13	UK	Europe		2023	Bovine		L3	capA
3812	H1653	-	Yes	yes, PRJNA1381339	SAMN55348691	JBVMCG000000000			Validation					25664	26	11	9	10	4	7	8	79	1267	2294238	40.29	27	244989	3	ST13	UK	Europe		2023	Bovine		L3	capA
3813	H1655	-	Yes	yes, PRJNA1381339	SAMN55348692	JBVMCF000000000			Validation					25664	26	11	9	10	4	7	8	79	1268	2288745	40.27	23	244977	3	ST13	UK	Europe		2023	Bovine		L3	capA
3814	H1656	-	Yes	yes, PRJNA1381339	SAMN55348693	JBVMCE000000000			Validation					195514	7	11	9	10	4	7	8	13	1269	2457586	40.22	52	107683	6	ST13	UK	Europe		2023	Bovine		L3	capA
3815	H1660	-	Yes	yes, PRJNA1381339	SAMN55348694	JBVMCD000000000			Validation					25664	26	11	9	10	4	7	8	79	1270	2293344	40.29	29	178425	5	ST13	UK	Europe		2023	Bovine		L3	capA
3816	H1663	-	Yes	yes, PRJNA1381339	SAMN55348695	JBVMCC000000000			Validation					289781	26	11	9	10	4	25	8	-	1271	2220944	40.26	21	243246	3	-	UK	Europe		2023	Bovine		L3	capA
3817	H1667	-	Yes	yes, PRJNA1381339	SAMN55348696	JBVMCB000000000			Validation					195514	7	11	9	10	4	7	8	13	1272	2447953	40.28	81	108284	8	ST13	UK	Europe		2023	Bovine		L3	capA
3818	H1669	-	Yes	yes, PRJNA1381339	SAMN55348697	JBVMCA000000000			Validation					25664	26	11	9	10	4	7	8	79	1273	2295312	40.29	28	186994	4	ST13	UK	Europe		2023	Bovine		L3	capA
3819	H1676	-	Yes	yes, PRJNA1381339	SAMN55348698	JBVMBZ000000000			Validation					195514	7	11	9	10	4	7	8	13	1274	2416564	40.23	39	140997	6	ST13	UK	Europe		2023	Bovine		L3	capA
3820	H1677	-	Yes	yes, PRJNA1381339	SAMN55348699	JBVMBY000000000			Validation					25664	26	11	9	10	4	7	8	79	1275	2288354	40.27	27	186998	4	ST13	UK	Europe		2023	Bovine		L3	capA
3821	H1678	-	Yes	yes, PRJNA1381339	SAMN55348700	JBVMBX000000000			Validation					184848	7	11	9	10	4	7	8	13	1276	2563831	40.2	93	80664	12	ST13	UK	Europe		2023	Bovine		L3	capA
3822	H1680	-	Yes	yes, PRJNA1381339	SAMN55348701	JBVMBW000000000			Validation					25664	26	11	9	10	4	7	8	79	1277	2306777	40.29	30	174798	5	ST13	UK	Europe		2023	Bovine		L3	capA
3823	H1692	-	Yes	yes, PRJNA1381339	SAMN55348702	JBVMBV000000000			Validation					25664	26	11	9	10	4	7	8	79	1278	2367372	40.32	33	145052	6	ST13	UK	Europe		2023	Bovine		L3	capA
3824	H1694	-	Yes	yes, PRJNA1381339	SAMN55348703	JBVMBU000000000			Validation					25664	26	11	9	10	4	7	8	79	1279	2291030	40.29	29	187008	4	ST13	UK	Europe		2023	Bovine		L3	capA
3825	H1695	-	Yes	yes, PRJNA1381339	SAMN55348704	JBVMBT000000000			Validation					268565	26	11	9	10	4	7	8	79	1280	2321461	40.22	57	187014	5	ST13	UK	Europe		2023	Bovine		L3	capA
3826	H1696	-	Yes	yes, PRJNA1381339	SAMN55348705	JBVMBS000000000			Validation					25664	26	11	9	10	4	7	8	79	1281	2287195	40.25	25	186994	4	ST13	UK	Europe		2023	Bovine		L3	capA
3827	H1697	-	Yes	yes, PRJNA1381339	SAMN55348706	JBVMBR000000000			Validation					268565	26	11	9	10	4	7	8	79	1282	2280083	40.31	31	174511	4	ST13	UK	Europe		2023	Bovine		L3	capA
3828	H1698	-	Yes	yes, PRJNA1381339	SAMN55348707	JBVMBQ000000000			Validation					268565	26	11	9	10	4	7	8	79	1283	2279937	40.31	30	246538	3	ST13	UK	Europe		2023	Bovine		L3	capA
3829	H1701-B	-	Yes	yes, PRJNA1381339	SAMN55348708	JBVMBP000000000			Validation					288575	26	11	9	10	4	7	8	79	1284	2297698	40.29	25	225533	4	ST13	UK	Europe		2023	Bovine		L3	capA
3830	H1703	-	Yes	yes, PRJNA1381339	SAMN55348709	JBVMBO000000000			Validation					184848	7	11	9	10	4	7	8	13	1285	2514549	40.22	65	129744	7	ST13	UK	Europe		2023	Bovine		L3	capA
3831	H1704	-	Yes	yes, PRJNA1381339	SAMN55348710	JBVMBN000000000			Validation					25664	26	11	9	10	4	7	8	79	1286	2295677	40.29	28	245549	3	ST13	UK	Europe		2023	Bovine		L3	capA
3832	H0941	-	Yes	yes, PRJNA1381339	SAMN55348711	JBVMBM000000000			Validation					25664	26	11	9	10	4	7	8	79	1287	2292826	40.29	24	187184	4	ST13	UK	Europe		2022	Bovine		L3	capA
3833	H1053	-	Yes	yes, PRJNA1381339	SAMN55348712	JBVMBL000000000			Validation					289803	26	11	9	10	4	7	8	79	1288	2292980	40.21	47	187188	5	ST13	UK	Europe		2022	Bovine		L3	capA
3834	H1145	-	Yes	yes, PRJNA1381339	SAMN55348713	JBVMBK000000000			Validation					184848	7	11	9	10	4	7	8	13	1289	2512009	40.2	92	86746	11	ST13	UK	Europe		2022	Bovine		L3	capA
3835	H0999	-	Yes	yes, PRJNA1381339	SAMN55348714	JBVMBJ000000000			Validation					25664	26	11	9	10	4	7	8	79	1290	2311683	40.19	59	187005	5	ST13	UK	Europe		2022	Bovine		L3	capA
3836	Y9764	-	Yes	yes, PRJNA1381339	SAMN55348715	JBVMBI000000000			Validation					74876	22	13	8	29	8	3	31	74	1291	2362196	40.21	16	357999	3	ST74	UK	Europe		2022	Porcine		L6	capA
3837	Y9776	-	Yes	yes, PRJNA1381339	SAMN55348716	JBVMBH000000000			Validation					289804	22	13	8	29	8	3	31	74	1292	2388071	40.14	22	243922	3	ST74	UK	Europe		2022	Porcine		L6	capA
3838	Y9867	-	Yes	yes, PRJNA1381339	SAMN55348717	JBVMBG000000000			Validation	Yes				288558	14	10	20	19	8	3	20	50	1293	2294636	40.25	47	160627	6	ST50	UK	Europe		2022	Porcine		-	capD
3839	Y9893	-	Yes	yes, PRJNA1381339	SAMN55348718	JBVMBF000000000			Validation					-	56	88	80	77	4	61	87	370	-	2060166	40.39	61	134148	5	-	UK	Europe		2022	Porcine		-	capA
3840	Y9926	-	Yes	yes, PRJNA1381339	SAMN55348719	JBVMBE000000000			Validation					288560	7	11	9	10	4	7	8	13	1294	2336550	40.27	23	243533	3	ST13	UK	Europe		2022	Porcine		L3	capA
3841	Y9940	-	Yes	yes, PRJNA1381339	SAMN55348720	JBVMBD000000000			Validation					152691	22	13	8	29	8	3	31	74	1295	2362965	40.21	17	358201	3	ST74	UK	Europe		2022	Porcine		L6	capA
3842	Y9983	-	Yes	yes, PRJNA1381339	SAMN55348721	JBVMBC000000000			Validation					288560	7	11	9	10	4	7	8	13	1296	2339543	40.27	25	224230	4	ST13	UK	Europe		2022	Porcine		L3	capA
3843	D0080	-	Yes	yes, PRJNA1381339	SAMN55348722	JBVMBB000000000			Validation	Yes				288558	14	10	20	19	8	3	20	50	1297	2275460	40.23	26	245748	4	ST50	UK	Europe		2022	Porcine		L6	capD
3844	D0092	-	Yes	yes, PRJNA1381339	SAMN55348723	JBVMBA000000000			Validation					289805	22	13	8	29	8	3	31	74	1298	2353554	40.18	34	316882	3	ST74	UK	Europe		2022	Porcine		L6	capA
3845	D0127	-	Yes	yes, PRJNA1381339	SAMN55348724	JBVMAZ000000000			Validation					74876	22	13	8	29	8	3	31	74	1299	2390316	40.15	48	199254	5	ST74	UK	Europe		2022	Porcine		L6	capA
3846	D0137	-	Yes	yes, PRJNA1381339	SAMN55348725	JBVMAY000000000			Validation					25660	7	11	9	10	4	7	8	13	1300	2235860	40.32	22	187096	4	ST13	UK	Europe		2022	Porcine		L3	capA
3847	D0146	-	Yes	yes, PRJNA1381339	SAMN55348726	JBVMAX000000000			Validation					288560	7	11	9	10	4	7	8	13	1301	2336085	40.26	25	216633	4	ST13	UK	Europe		2022	Porcine		L3	capA
3848	D0148	-	Yes	yes, PRJNA1381339	SAMN55348727	JBVMAW000000000			Validation					74876	22	13	8	29	8	3	31	74	1302	2328682	40.21	19	358044	3	ST74	UK	Europe		2022	Porcine		L6	capA
3849	D0181	-	Yes	yes, PRJNA1381339	SAMN55348728	JBVMAV000000000			Validation					74876	22	13	8	29	8	3	31	74	1303	2374469	40.17	25	234750	4	ST74	UK	Europe		2022	Porcine		L6	capA
3850	D0217	-	Yes	yes, PRJNA1381339	SAMN55348729	JBVMAU000000000			Validation					74876	22	13	8	29	8	3	31	74	1304	2329041	40.22	18	358186	3	ST74	UK	Europe		2022	Porcine		L6	capA
3851	D0239	-	Yes	yes, PRJNA1381339	SAMN55348730	JBVMAT000000000			Validation					74876	22	13	8	29	8	3	31	74	1305	2329770	40.22	16	358044	3	ST74	UK	Europe		2022	Porcine		L6	capA
3852	D0236	-	Yes	yes, PRJNA1381339	SAMN55348731	JBVMAS000000000			Validation					289806	22	13	8	29	8	3	31	74	1306	2358843	40.21	23	351945	3	ST74	UK	Europe		2022	Porcine		-	capA
3853	D0299	-	Yes	yes, PRJNA1381339	SAMN55348732	JBVMAR000000000			Validation	Yes				289807	14	10	20	19	8	3	20	50	1307	2258419	40.25	41	189632	5	ST50	UK	Europe		2022	Porcine		L6	capD
3854	D0301	-	Yes	yes, PRJNA1381339	SAMN55348733	JBVMAQ000000000			Validation					25660	7	11	9	10	4	7	8	13	967	2365505	40.26	22	224229	4	ST13	UK	Europe		2022	Porcine		L3	capA
3855	D0335	-	Yes	yes, PRJNA1381339	SAMN55348734	JBVMAP000000000			Validation					288560	7	11	9	10	4	7	8	13	1308	2338407	40.27	24	224169	4	ST13	UK	Europe		2022	Porcine		L3	capA
3856	D0342	-	Yes	yes, PRJNA1381339	SAMN55348735	JBVMAO000000000			Validation	Yes				288558	14	10	20	19	8	3	20	50	1309	2302623	40.22	27	245708	4	ST50	UK	Europe		2022	Porcine		L6	capD
3857	D0380	-	Yes	yes, PRJNA1381339	SAMN55348736	JBVMAN000000000			Validation					288560	7	11	9	10	4	7	8	13	1310	2336866	40.27	21	242033	4	ST13	UK	Europe		2022	Porcine		L3	capA
3858	D0415	-	Yes	yes, PRJNA1381339	SAMN55348737	JBVMAM000000000			Validation					25666	7	11	9	10	4	7	8	13	1311	2365626	40.26	22	224229	4	ST13	UK	Europe		2022	Porcine		L3	capA
3859	D0436	-	Yes	yes, PRJNA1381339	SAMN55348738	JBVMAL000000000			Validation					74876	22	13	8	29	8	3	31	74	1312	2428567	40.14	37	243925	3	ST74	UK	Europe		2022	Porcine		L6	capA
3860	G5611	-	Yes	yes, PRJNA1381339	SAMN55348739	JBVMAK000000000			Validation					289808	56	88	80	77	-	61	87	-	1313	2248462	40.31	22	256109	3	-	UK	Europe		2022	Ovine		L3	capA
3861	G5629	-	Yes	yes, PRJNA1381339	SAMN55348740	JBVMAJ000000000			Validation					289809	2	7	5	6	4	5	7	9	1314	2224602	40.31	12	391583	3	ST9	UK	Europe		2022	Ovine		L3	capF
3862	G5652	-	Yes	yes, PRJNA1381339	SAMN55348741	JBVMAI000000000			Validation	Yes				288556	21	15	17	28	20	19	29	132	1315	2270268	40.09	90	94836	10	ST132	UK	Europe		2022	Ovine		L3	capA
3863	G5663	-	Yes	yes, PRJNA1381339	SAMN55348742	JBVMAH000000000			Validation	Yes				288570	21	15	17	28	21	19	29	131	1316	2212979	40.21	54	103974	8	ST131	UK	Europe		2022	Ovine		L3	capD
3865	2023-80-252-13-1-1-1	-	No						Validation					289810	28	26	115	35	7	8	36	572	1317	2425959	40.27	17	394195	3	-	Norway	Europe		2023	Other		L3	capB
3866	2023-80-252-14-1-1-1	-	No						Validation					289811	28	26	29	35	7	8	36	568	1318	2267548	40.3	18	345584	3	-	Norway	Europe		2023	Ovine		L3	capB
3867	2023-80-252-15-1-1-1	-	No						Validation					289811	28	26	29	35	7	8	36	568	1318	2267548	40.3	18	345584	3	-	Norway	Europe		2023	Ovine		L3	capB
3868	2023-80-252-18-1-1-1	-	No						Validation					289811	28	26	29	35	7	8	36	568	1318	2267651	40.29	18	517004	2	-	Norway	Europe		2023	Ovine		L3	capB
3869	2023-80-252-19-1-1-1	-	No						Validation					289812	5	28	114	101	14	18	26	569	1319	2255065	40.31	19	343830	3	-	Norway	Europe		2023	Other		L3	capB
3870	2023-80-252-21-1-1-1	-	No						Validation					289812	5	28	114	101	14	18	26	569	1319	2255185	40.31	19	343830	3	-	Norway	Europe		2023	Other		L3	capB
3871	2023-80-252-22-1-1-1	-	No						Validation					289812	5	28	114	101	14	18	26	569	1319	2255028	40.31	19	343673	3	-	Norway	Europe		2023	Other		L3	capB
3872	2023-80-252-23-1-1-1	-	No						Validation					289812	5	28	114	101	14	18	26	569	1319	2255185	40.31	19	343830	3	-	Norway	Europe		2023	Other		L3	capB
3873	2023-80-252-24-1-1-1	-	No						Validation					289812	5	28	114	101	14	18	26	569	1319	2255120	40.31	19	343830	3	-	Norway	Europe		2023	Other		L3	capB
3874	2023-80-252-25-1-1-1	-	No						Validation					289812	5	28	114	101	14	18	26	569	1319	2255185	40.31	19	343830	3	-	Norway	Europe		2023	Other		L3	capB
3875	2023-80-252-26-1-1-1	-	No						Validation					289812	5	28	114	101	14	18	26	569	1319	2255185	40.31	19	343830	3	-	Norway	Europe		2023	Other		L3	capB
3876	2023-80-252-27-1-1-1	-	No						Validation					289812	5	28	114	101	14	18	26	569	1319	2255120	40.31	19	343830	3	-	Norway	Europe		2023	Other		L3	capB
3877	2023-80-252-28-1-1-1	-	No						Validation					289812	5	28	114	101	14	18	26	569	1320	2255199	40.31	19	343830	3	-	Norway	Europe		2023	Other		L3	capB
3878	2023-80-252-29-1-1-1	-	No						Validation					289812	5	28	114	101	14	18	26	569	1321	2255199	40.31	19	343830	3	-	Norway	Europe		2023	Other		L3	capB
3879	2023-80-252-30-1-1-1	-	No						Validation					289812	5	28	114	101	14	18	26	569	1320	2255199	40.31	19	343830	3	-	Norway	Europe		2023	Other		L3	capB
3880	2023-80-252-31-1-1-1	-	No						Validation					289812	5	28	114	101	14	18	26	569	1320	2255199	40.31	19	343830	3	-	Norway	Europe		2023	Other		L3	capB
3881	2023-80-252-32-1-1-1	-	No						Validation					289812	5	28	114	101	14	18	26	569	1320	2255134	40.31	19	343830	3	-	Norway	Europe		2023	Other		L3	capB
3882	2023-80-252-34-1-1-1	-	No						Validation					289812	5	28	114	101	14	18	26	569	1320	2255134	40.31	19	343830	3	-	Norway	Europe		2023	Other		L3	capB
3883	2023-80-252-35-1-1-1	-	No						Validation					195491	2	2	2	2	2	2	2	2	1322	2278671	40.23	13	559803	2	-	Norway	Europe		2023	Other		L3	capA
3884	2023-80-252-36-1-1-1	-	No						Validation	Yes				289813	19	59	26	54	31	3	61	200	1323	2228270	40.31	18	351161	3	ST200	Norway	Europe		2023	Other		L1	capA
3885	2023-80-252-37-1-1-1	-	No						Validation					289814	45	6	12	102	4	95	8	570	1324	2413536	40	56	161859	6	-	Norway	Europe		2023	Other		L6	capA
3886	2023-80-252-38-1-1-1	-	No						Validation					289812	5	28	114	101	14	18	26	569	1319	2255425	40.31	19	343830	3	-	Norway	Europe		2023	Other		L3	capB
3887	2023-80-252-39-1-1-1	-	No						Validation					289812	5	28	114	101	14	18	26	569	1319	2256366	40.31	18	507933	2	-	Norway	Europe		2023	Other		L3	capB
3888	2023-80-252-41-1-1-1	-	No						Validation					289814	45	6	12	102	4	95	8	570	1325;1327	2419435	40	53	161787	6	-	Norway	Europe		2023	Other		L6	capA
3889	2023-80-252-4-1-1-1	-	No						Validation					289812	5	28	114	101	14	18	26	569	1326	2255245	40.31	19	343830	3	-	Norway	Europe		2023	Bovine		L3	capB
3890	2023-80-252-42-1-1-1	-	No						Validation					289814	45	6	12	102	4	95	8	570	1327	2415522	40	57	161787	6	-	Norway	Europe		2023	Other		L6	capA
3891	2023-80-252-43-1-1-1	-	No						Validation					289814	45	6	12	102	4	95	8	570	1328	2415636	40	57	161787	6	-	Norway	Europe		2023	Other		L6	capA
3892	2023-80-252-44-1-1-1	-	No						Validation					289815	80	130	115	103	1	96	97	571	1329	2203100	40.46	21	188706	5	-	Norway	Europe		2023	Other		L4	-
3893	2023-80-252-45-1-1-1	-	No						Validation	Yes				289816	19	59	26	54	31	3	61	200	1330	2245671	40.29	22	506012	2	ST200	Norway	Europe		2023	Other		L1	capA
3894	2023-80-252-6-1-1-1	-	No						Validation					289812	5	28	114	101	14	18	26	569	1319	2255406	40.31	18	507933	2	-	Norway	Europe		2023	Other		L3	capB
3895	2023-80-252-7-1-1-1	-	No						Validation					289812	5	28	114	101	14	18	26	569	1331	2255064	40.31	19	343830	3	-	Norway	Europe		2023	Other		L3	capB
3896	2023-80-252-8-1-1-1	-	No						Validation					289811	28	26	29	35	7	8	36	568	1332	2267550	40.3	18	345584	3	-	Norway	Europe		2023	Ovine		L3	capB
3897	2023-80-252-9-1-1-1	-	No						Validation					289812	5	28	114	101	14	18	26	569	1331	2255064	40.31	19	343830	3	-	Norway	Europe		2023	Other		L3	capB
3898	2023-80-269-1-3-1-1	-	No						Validation					289811	28	26	29	35	7	8	36	568	1333	2267029	40.3	18	345583	3	-	Norway	Europe		2023	Ovine		L3	capB
3899	2024-80-36-1	-	No						Validation					289812	5	28	114	101	14	18	26	569	1334	2252695	40.31	19	343830	3	-	Norway	Europe		2024	Other		L3	capB
3900	2024-80-40-1	-	No						Validation					289812	5	28	114	101	14	18	26	569	1334	2252695	40.31	19	343830	3	-	Norway	Europe		2024	Other		L3	capB
3901	2024-80-45-1	-	No						Validation					289812	5	28	114	101	14	18	26	569	1334	2252736	40.31	19	343830	3	-	Norway	Europe		2024	Other		L3	capB
3961	H1380-B	-	Yes	yes, PRJNA1381339	SAMN55348743	JBVMAG000000000			Validation					288535	26	11	9	10	4	7	8	79	1381	2329123	40.31	151	174772	5	ST13	UK	Europe		2023	Bovine		L3	capA
3962	H1499-B	-	Yes	yes, PRJNA1381339	SAMN55348744	JBVMAF000000000			Validation					303204	7	11	9	10	4	7	8	13	1382	2429246	40.24	95	130688	6	ST13	UK	Europe		2023	Bovine		L3	capA
4184	375-A	-	No					Yes, [51]	-						23	37	21	17	4	2	17	-	-	-				1		India	Asia		2015	Bovine		-	-

## Sheet: Table S2
Table S2. This table provides ANI-based comparative genomic analysis, highlighting the genetic similarity of P. multocida isolates to reference strains, which confirms species.
Id	Isolate	Query Species	Type Strain ID	Type Strain Species	ANI	Matching Fragments	Total Fragments	Coverage
224	PM45	Pasteurella multocida	214664	Pasteurella multocida	98.7	696	796	87.4
247	PM81	Pasteurella multocida	313922	Pasteurella multocida	97.9	701	756	92.7
248	PM83	Pasteurella multocida	337707	Pasteurella multocida	98.6	697	775	89.9
266	PM140	Pasteurella multocida	313922	Pasteurella multocida	98.9	710	793	89.5
320	PM1331	Pasteurella multocida	214664	Pasteurella multocida	98.6	706	740	95.4
321	PM1341	Pasteurella multocida	214664	Pasteurella multocida	98.6	691	733	94.3
322	PM1348	Pasteurella multocida	214664	Pasteurella multocida	98.6	708	749	94.5
323	PM1349	Pasteurella multocida	214664	Pasteurella multocida	98.5	698	740	94.3
324	PM1358	Pasteurella multocida	214664	Pasteurella multocida	98.6	690	725	95.2
653	PM1267	Pasteurella multocida	313922	Pasteurella multocida	98.9	702	772	90.9
664	PM1463	Pasteurella multocida	337707	Pasteurella multocida	98.8	714	773	92.4
850	PM842	Pasteurella multocida	337707	Pasteurella multocida	98.7	696	739	94.2
852	PM844	Pasteurella multocida	214664	Pasteurella multocida	98.6	698	807	86.5
853	PM1447	Pasteurella multocida	313922	Pasteurella multocida	98.9	691	732	94.4
854	PM1541	Pasteurella multocida	313922	Pasteurella multocida	98.9	706	745	94.8
855	PM979	Pasteurella multocida	337707	Pasteurella multocida	98.7	693	734	94.4
856	PM1533	Pasteurella multocida	337707	Pasteurella multocida	98.8	696	737	94.4
857	PM1542	Pasteurella multocida	337707	Pasteurella multocida	98.8	692	716	96.6
1596	Pasteurella Multocia	Pasteurella multocida	337707	Pasteurella multocida	98.7	716	770	93
1597	19120332	Pasteurella multocida	214664	Pasteurella multocida	98.6	696	724	96.1
1598	19120337	Pasteurella multocida	214664	Pasteurella multocida	98.7	712	763	93.3
1599	19120340	Pasteurella multocida	337707	Pasteurella multocida	98.4	702	761	92.2
1600	19120341	Pasteurella multocida	214664	Pasteurella multocida	98.7	694	726	95.6
1601	19120347	Pasteurella multocida	337707	Pasteurella multocida	98.6	709	752	94.3
1602	19120358	Pasteurella multocida	337707	Pasteurella multocida	98.5	699	759	92.1
1603	19120378	Pasteurella multocida	337707	Pasteurella multocida	98.7	690	728	94.8
1604	19120382	Pasteurella multocida	214664	Pasteurella multocida	98.6	704	745	94.5
1605	19120407	Pasteurella multocida	214664	Pasteurella multocida	98.7	708	762	92.9
1606	19120411	Pasteurella multocida	214664	Pasteurella multocida	98.6	705	755	93.4
1607	19120417	Pasteurella multocida	337707	Pasteurella multocida	98.5	700	770	90.9
1608	19120426	Pasteurella multocida	214664	Pasteurella multocida	98.8	693	767	90.4
1609	19120438	Pasteurella multocida	337707	Pasteurella multocida	98.7	690	749	92.1
1610	19120439	Pasteurella multocida	337707	Pasteurella multocida	98.8	707	779	90.8
1611	19120444	Pasteurella multocida	337707	Pasteurella multocida	98.6	699	757	92.3
1612	19120451	Pasteurella multocida	337707	Pasteurella multocida	98.6	701	737	95.1
1613	19120454	Pasteurella multocida	337707	Pasteurella multocida	98.4	698	752	92.8
1614	19120464	Pasteurella multocida	337707	Pasteurella multocida	98.7	692	741	93.4
1615	19120465	Pasteurella multocida	337707	Pasteurella multocida	98.4	480	565	85
1616	19120481	Pasteurella multocida	214664	Pasteurella multocida	98.8	696	773	90
1617	19120483	Pasteurella multocida	214664	Pasteurella multocida	100	728	754	96.6
1618	19120500	Pasteurella multocida	337707	Pasteurella multocida	98.8	710	738	96.2
1619	19120509	Pasteurella multocida	214664	Pasteurella multocida	99.9	729	754	96.7
1620	19120523	Pasteurella multocida	214664	Pasteurella multocida	98.7	687	741	92.7
1621	19120529	Pasteurella multocida	214664	Pasteurella multocida	98.8	709	778	91.1
1622	19120531	Pasteurella multocida	337707	Pasteurella multocida	98.7	724	757	95.6
1623	19120540	Pasteurella multocida	337707	Pasteurella multocida	98.9	702	716	98
1624	19120563	Pasteurella multocida	337707	Pasteurella multocida	98.6	708	748	94.7
1625	19120564	Pasteurella multocida	337707	Pasteurella multocida	98.7	691	723	95.6
1626	19120614	Pasteurella multocida	214664	Pasteurella multocida	98.8	696	749	92.9
1627	19120398	Pasteurella multocida	214664	Pasteurella multocida	98.6	704	744	94.6
1628	19120404	Pasteurella multocida	337707	Pasteurella multocida	98.5	697	763	91.3
1629	19120450	Pasteurella multocida	214664	Pasteurella multocida	98.6	710	740	95.9
1630	19120527	Pasteurella multocida	214664	Pasteurella multocida	98.7	690	722	95.6
1631	19120574	Pasteurella multocida	337707	Pasteurella multocida	98.5	690	754	91.5
1632	19120577	Pasteurella multocida	214664	Pasteurella multocida	98.7	713	783	91.1
1633	19120588	Pasteurella multocida	337707	Pasteurella multocida	98.7	706	736	95.9
1676	PM1434	Pasteurella multocida	214664	Pasteurella multocida	98.6	696	765	91
1682	PM1330	Pasteurella multocida	214664	Pasteurella multocida	98.6	698	737	94.7
1683	PM1332	Pasteurella multocida	214664	Pasteurella multocida	98.5	696	730	95.3
1684	PM1333	Pasteurella multocida	214664	Pasteurella multocida	98.6	699	733	95.4
1685	PM1334	Pasteurella multocida	214664	Pasteurella multocida	98.6	704	767	91.8
1686	PM1335	Pasteurella multocida	214664	Pasteurella multocida	98.6	701	755	92.8
1687	PM1336	Pasteurella multocida	214664	Pasteurella multocida	98.6	705	744	94.8
1688	PM1337	Pasteurella multocida	214664	Pasteurella multocida	98.6	702	737	95.3
1689	PM1338	Pasteurella multocida	214664	Pasteurella multocida	98.5	697	729	95.6
1690	PM1339	Pasteurella multocida	214664	Pasteurella multocida	98.6	697	743	93.8
1691	PM1340	Pasteurella multocida	214664	Pasteurella multocida	98.6	701	745	94.1
1692	PM1342	Pasteurella multocida	214664	Pasteurella multocida	98.6	707	756	93.5
1693	PM1343	Pasteurella multocida	214664	Pasteurella multocida	98.6	682	717	95.1
1694	PM1344	Pasteurella multocida	214664	Pasteurella multocida	98.6	705	749	94.1
1695	PM1345	Pasteurella multocida	214664	Pasteurella multocida	98.6	702	743	94.5
1696	PM1346	Pasteurella multocida	214664	Pasteurella multocida	98.6	702	760	92.4
1697	PM1347	Pasteurella multocida	214664	Pasteurella multocida	98.6	705	755	93.4
1698	PM1350	Pasteurella multocida	214664	Pasteurella multocida	98.6	706	741	95.3
1699	PM1351	Pasteurella multocida	214664	Pasteurella multocida	98.6	709	747	94.9
1700	PM1352	Pasteurella multocida	214664	Pasteurella multocida	98.6	684	720	95
1701	PM1353	Pasteurella multocida	214664	Pasteurella multocida	98.6	701	737	95.1
1702	PM1354	Pasteurella multocida	214664	Pasteurella multocida	98.6	700	735	95.2
1703	PM1355	Pasteurella multocida	214664	Pasteurella multocida	98.5	697	731	95.3
1704	PM1356	Pasteurella multocida	214664	Pasteurella multocida	98.6	705	750	94
1705	PM1357	Pasteurella multocida	214664	Pasteurella multocida	98.6	696	728	95.6
1706	PM1422	Pasteurella multocida	337707	Pasteurella multocida	98.8	693	751	92.3
1707	PM1423	Pasteurella multocida	337707	Pasteurella multocida	98.8	689	724	95.2
1708	PM1424	Pasteurella multocida	337707	Pasteurella multocida	98.7	685	710	96.5
1709	PM1425	Pasteurella multocida	337707	Pasteurella multocida	98.7	696	739	94.2
1710	PM1426	Pasteurella multocida	337707	Pasteurella multocida	98.7	677	705	96
1711	PM1427	Pasteurella multocida	337707	Pasteurella multocida	98.7	689	732	94.1
1712	PM1428	Pasteurella multocida	337707	Pasteurella multocida	98.7	692	748	92.5
1713	PM1429	Pasteurella multocida	337707	Pasteurella multocida	98.7	694	761	91.2
1714	PM1430	Pasteurella multocida	337707	Pasteurella multocida	98.7	695	731	95.1
1715	PM1614	Pasteurella multocida	214664	Pasteurella multocida	98.6	696	762	91.3
1716	PM1615	Pasteurella multocida	337707	Pasteurella multocida	98.7	698	787	88.7
1717	PM1634	Pasteurella multocida	337707	Pasteurella multocida	98.6	698	777	89.8
1718	PM1635	Pasteurella multocida	214664	Pasteurella multocida	98.6	697	771	90.4
1719	PM1636	Pasteurella multocida	337707	Pasteurella multocida	98.6	695	771	90.1
1720	PM1637	Pasteurella multocida	214664	Pasteurella multocida	98.6	703	802	87.7
1721	PM1638	Pasteurella multocida	337707	Pasteurella multocida	98.6	699	791	88.4
1722	PM1639	Pasteurella multocida	214664	Pasteurella multocida	98.6	703	795	88.4
1723	PM1641	Pasteurella multocida	337707	Pasteurella multocida	98.6	697	772	90.3
1724	PM1643	Pasteurella multocida	214664	Pasteurella multocida	98.5	702	767	91.5
1725	PM1644	Pasteurella multocida	337707	Pasteurella multocida	98.6	697	782	89.1
1726	PM1645	Pasteurella multocida	337707	Pasteurella multocida	98.6	694	791	87.7
1727	PM1646	Pasteurella multocida	214664	Pasteurella multocida	98.6	691	762	90.7
1728	PM1647	Pasteurella multocida	337707	Pasteurella multocida	98.6	696	772	90.2
1729	PM1649	Pasteurella multocida	337707	Pasteurella multocida	98.7	697	779	89.5
1730	PM1650	Pasteurella multocida	214664	Pasteurella multocida	98.6	698	782	89.3
1731	PM1651	Pasteurella multocida	214664	Pasteurella multocida	98.6	700	774	90.4
1732	PM1707	Pasteurella multocida	337707	Pasteurella multocida	98.7	695	774	89.8
1733	PM1708	Pasteurella multocida	337707	Pasteurella multocida	98.6	698	794	87.9
1734	PM1709	Pasteurella multocida	214664	Pasteurella multocida	98.5	703	765	91.9
1735	PM1710	Pasteurella multocida	337707	Pasteurella multocida	98.6	697	770	90.5
1736	PM1711	Pasteurella multocida	337707	Pasteurella multocida	98.6	688	780	88.2
1737	PM1754	Pasteurella multocida	337707	Pasteurella multocida	98.6	691	761	90.8
1738	PM1756	Pasteurella multocida	214664	Pasteurella multocida	98.6	700	770	90.9
1739	PM1757	Pasteurella multocida	337707	Pasteurella multocida	98.6	699	782	89.4
1740	PM1758	Pasteurella multocida	214664	Pasteurella multocida	98.5	703	781	90
1741	PM1759	Pasteurella multocida	337707	Pasteurella multocida	98.7	696	790	88.1
1742	PM1760	Pasteurella multocida	214664	Pasteurella multocida	98.7	680	749	90.8
1743	PM1761	Pasteurella multocida	337707	Pasteurella multocida	98.6	700	784	89.3
1744	PM1762	Pasteurella multocida	337707	Pasteurella multocida	98.6	696	779	89.3
1745	PM1763	Pasteurella multocida	214664	Pasteurella multocida	98.6	702	779	90.1
1746	PM1764	Pasteurella multocida	337707	Pasteurella multocida	98.7	690	766	90.1
1747	PM1765	Pasteurella multocida	337707	Pasteurella multocida	98.6	694	777	89.3
1748	PM1766	Pasteurella multocida	337707	Pasteurella multocida	98.8	687	748	91.8
1749	PM1767	Pasteurella multocida	337707	Pasteurella multocida	98.8	692	758	91.3
1750	PM1768	Pasteurella multocida	214664	Pasteurella multocida	98.7	645	673	95.8
1751	PM1779	Pasteurella multocida	214664	Pasteurella multocida	98.6	681	775	87.9
1791	17BRD-054	Pasteurella multocida	337707	Pasteurella multocida	98.7	703	754	93.2
1792	19BRD-039	Pasteurella multocida	214664	Pasteurella multocida	98.7	698	761	91.7
1793	19BRD-095	Pasteurella multocida	214664	Pasteurella multocida	98.8	689	770	89.5
1794	PM1582	Pasteurella multocida	313922	Pasteurella multocida	98.9	708	810	87.4
1795	PM1845	Pasteurella multocida	214664	Pasteurella multocida	98.7	690	780	88.5
1796	PM1846	Pasteurella multocida	214664	Pasteurella multocida	98.6	691	748	92.4
1797	PM1847	Pasteurella multocida	214664	Pasteurella multocida	98.6	697	762	91.5
1798	PM1848	Pasteurella multocida	214664	Pasteurella multocida	98.6	695	770	90.3
1799	PM1849	Pasteurella multocida	214664	Pasteurella multocida	98.6	701	799	87.7
1800	PM1850	Pasteurella multocida	214664	Pasteurella multocida	98.6	695	787	88.3
1801	PM1851	Pasteurella multocida	214664	Pasteurella multocida	98.6	697	783	89
1802	PM1852	Pasteurella multocida	214664	Pasteurella multocida	98.5	704	834	84.4
1803	PM1853	Pasteurella multocida	214664	Pasteurella multocida	98.6	703	833	84.4
1804	PM1855	Pasteurella multocida	214664	Pasteurella multocida	98.5	691	767	90.1
1805	PM2248	Pasteurella multocida	337707	Pasteurella multocida	98.7	702	739	95
1806	PM2290	Pasteurella multocida	214664	Pasteurella multocida	98.6	694	740	93.8
1807	PM2356	Pasteurella multocida	214664	Pasteurella multocida	98.6	708	736	96.2
1808	PM2269	Pasteurella multocida	337707	Pasteurella multocida	98.7	699	745	93.8
1809	PM2305	Pasteurella multocida	337707	Pasteurella multocida	98.8	699	725	96.4
1810	PM2369	Pasteurella multocida	337707	Pasteurella multocida	98.8	689	731	94.3
1811	PM2383	Pasteurella multocida	337707	Pasteurella multocida	98.9	647	691	93.6
1812	PM2384	Pasteurella multocida	337707	Pasteurella multocida	98.9	644	676	95.3
1813	PM2385	Pasteurella multocida	337707	Pasteurella multocida	98.9	662	689	96.1
1814	PM2386	Pasteurella multocida	337707	Pasteurella multocida	98.8	678	734	92.4
1815	PM2387	Pasteurella multocida	337707	Pasteurella multocida	98.9	650	706	92.1
1816	PM2388	Pasteurella multocida	337707	Pasteurella multocida	98.9	633	679	93.2
1817	PM2389	Pasteurella multocida	337707	Pasteurella multocida	98.9	666	707	94.2
1818	PM2390	Pasteurella multocida	337707	Pasteurella multocida	98.9	613	645	95
1819	PM2391	Pasteurella multocida	337707	Pasteurella multocida	98.9	621	650	95.5
1820	PM2398	Pasteurella multocida	337707	Pasteurella multocida	98.7	704	794	88.7
1821	PM2401	Pasteurella multocida	337707	Pasteurella multocida	98.7	701	785	89.3
1822	PM2445	Pasteurella multocida	337707	Pasteurella multocida	98.7	702	793	88.5
1823	PM2470	Pasteurella multocida	337707	Pasteurella multocida	98.7	701	774	90.6
1824	PM2585	Pasteurella multocida	337707	Pasteurella multocida	98.7	701	779	90
1825	PM2586	Pasteurella multocida	337707	Pasteurella multocida	98.7	700	742	94.3
1826	PM2587	Pasteurella multocida	337707	Pasteurella multocida	98.8	702	807	87
1841	SDHB_IVRI	Pasteurella multocida	214664	Pasteurella multocida	98.5	697	793	87.9
1987	PM204	Pasteurella multocida	337707	Pasteurella multocida	98.7	695	733	94.8
1988	PM205	Pasteurella multocida	337707	Pasteurella multocida	98.8	690	745	92.6
1989	PM206	Pasteurella multocida	337707	Pasteurella multocida	98.7	696	725	96
1990	PM207	Pasteurella multocida	337707	Pasteurella multocida	98.7	692	729	94.9
1991	PM208	Pasteurella multocida	337707	Pasteurella multocida	98.7	688	748	92
1992	PM209	Pasteurella multocida	337707	Pasteurella multocida	98.7	693	738	93.9
1993	PM210	Pasteurella multocida	337707	Pasteurella multocida	98.7	696	777	89.6
1994	PM211	Pasteurella multocida	337707	Pasteurella multocida	98.8	696	730	95.3
1995	PM212	Pasteurella multocida	337707	Pasteurella multocida	98.7	697	740	94.2
1996	PM213	Pasteurella multocida	337707	Pasteurella multocida	98.7	692	733	94.4
1997	PM214	Pasteurella multocida	337707	Pasteurella multocida	98.7	692	731	94.7
1998	PM980	Pasteurella multocida	337707	Pasteurella multocida	98.7	695	741	93.8
1999	PM981	Pasteurella multocida	337707	Pasteurella multocida	98.7	694	748	92.8
2000	PM982	Pasteurella multocida	337707	Pasteurella multocida	98.7	694	742	93.5
2001	PM983	Pasteurella multocida	337707	Pasteurella multocida	98.7	683	721	94.7
2002	PM984	Pasteurella multocida	337707	Pasteurella multocida	98.7	691	750	92.1
2003	PM1775	Pasteurella multocida	337707	Pasteurella multocida	98.8	697	745	93.6
2004	PM1776	Pasteurella multocida	337707	Pasteurella multocida	98.8	695	750	92.7
2005	PM1777	Pasteurella multocida	337707	Pasteurella multocida	98.8	698	753	92.7
2006	PM1778	Pasteurella multocida	337707	Pasteurella multocida	98.8	696	749	92.9
2007	PM1947	Pasteurella multocida	337707	Pasteurella multocida	98.8	698	735	95
2008	PM1948	Pasteurella multocida	337707	Pasteurella multocida	98.8	694	725	95.7
2009	PM1949	Pasteurella multocida	337707	Pasteurella multocida	98.7	695	743	93.5
2010	PM2142	Pasteurella multocida	337707	Pasteurella multocida	98.8	694	742	93.5
2011	PM2232	Pasteurella multocida	337707	Pasteurella multocida	98.8	701	753	93.1
2012	PM2233	Pasteurella multocida	337707	Pasteurella multocida	98.7	694	763	91
2013	PM2234	Pasteurella multocida	337707	Pasteurella multocida	98.8	695	765	90.8
2014	PM2235	Pasteurella multocida	337707	Pasteurella multocida	98.7	697	778	89.6
2015	PM2236	Pasteurella multocida	337707	Pasteurella multocida	98.7	697	746	93.4
2016	PM2237	Pasteurella multocida	337707	Pasteurella multocida	98.7	693	785	88.3
2017	PM2238	Pasteurella multocida	337707	Pasteurella multocida	98.7	699	777	90
2018	PM2239	Pasteurella multocida	337707	Pasteurella multocida	98.7	701	745	94.1
2019	PM2240	Pasteurella multocida	337707	Pasteurella multocida	98.7	699	757	92.3
2020	PM2182	Pasteurella multocida	214664	Pasteurella multocida	98.4	632	690	91.6
2021	PM2183	Pasteurella multocida	214664	Pasteurella multocida	98.4	681	769	88.6
2022	PM2184	Pasteurella multocida	214664	Pasteurella multocida	98.3	683	752	90.8
2023	PM2185	Pasteurella multocida	214664	Pasteurella multocida	98.4	681	759	89.7
2024	PM2187	Pasteurella multocida	214664	Pasteurella multocida	98.4	681	755	90.2
2026	PM2346	Pasteurella multocida	337707	Pasteurella multocida	98.8	631	671	94
2027	PM2188	Pasteurella multocida	214664	Pasteurella multocida	98.3	682	762	89.5
2028	PM2189	Pasteurella multocida	214664	Pasteurella multocida	98.4	682	770	88.6
2029	PM2190	Pasteurella multocida	214664	Pasteurella multocida	98.4	633	695	91.1
2030	PM2191	Pasteurella multocida	214664	Pasteurella multocida	98.3	683	775	88.1
2031	PM2194	Pasteurella multocida	214664	Pasteurella multocida	98.5	642	717	89.5
2032	PM2192	Pasteurella multocida	214664	Pasteurella multocida	98.4	683	792	86.2
2033	PM2193	Pasteurella multocida	214664	Pasteurella multocida	98.4	626	679	92.2
2189	69T	Pasteurella multocida	214664	Pasteurella multocida	98.2	637	715	89.1
2190	W22_2894-7	Pasteurella multocida	337707	Pasteurella multocida	98.7	719	765	94
2197	Pm70	Pasteurella multocida	337707	Pasteurella multocida	98.7	716	752	95.2
2198	Anand1_poultry	Pasteurella multocida	214664	Pasteurella multocida	98.7	552	581	95
2199	Anand1_goat	Pasteurella multocida	337707	Pasteurella multocida	98.8	611	643	95
2200	36950	Pasteurella multocida	214664	Pasteurella multocida	99.9	738	783	94.3
2201	HN06	Pasteurella multocida	337707	Pasteurella multocida	98.5	716	801	89.4
2202	a	Pasteurella multocida	214664	Pasteurella multocida	98.8	726	792	91.7
2203	P52VAC	Pasteurella multocida	214664	Pasteurella multocida	98.9	627	670	93.6
2204	VTCCBAA264	Pasteurella multocida	214664	Pasteurella multocida	98.6	661	722	91.6
2205	X73	Pasteurella multocida	214664	Pasteurella multocida	98.7	721	755	95.5
2206	P1059	Pasteurella multocida	214664	Pasteurella multocida	98.6	707	769	91.9
2207	1500E	Pasteurella multocida	214664	Pasteurella multocida	99.9	601	607	99
2208	P1933	Pasteurella multocida	214664	Pasteurella multocida	99.9	639	702	91
2209	2000	Pasteurella multocida	214664	Pasteurella multocida	99.9	605	611	99
2211	RIIF	Pasteurella multocida	337707	Pasteurella multocida	98.8	604	624	96.8
2212	1500C	Pasteurella multocida	214664	Pasteurella multocida	98.7	558	605	92.2
2213	P1062	Pasteurella multocida	214664	Pasteurella multocida	99.9	739	899	82.2
2214	PMTB	Pasteurella multocida	214664	Pasteurella multocida	98.5	666	729	91.4
2215	93002	Pasteurella multocida	214664	Pasteurella multocida	99.9	589	594	99.2
2216	HB03	Pasteurella multocida	214664	Pasteurella multocida	100	750	769	97.5
2217	strain 2213	Pasteurella multocida	214664	Pasteurella multocida	98.5	699	758	92.2
2218	strain 3213	Pasteurella multocida	214664	Pasteurella multocida	98.5	699	757	92.3
2219	ATCC 43137	Pasteurella multocida	214664	Pasteurella multocida	100	757	757	100
2220	OH1905	Pasteurella multocida	214664	Pasteurella multocida	98.4	694	757	91.7
2221	PVAcc	Pasteurella multocida	214664	Pasteurella multocida	98.6	690	771	89.5
2222	V1	Pasteurella multocida	214664	Pasteurella multocida	98.6	690	771	89.5
2223	TX1	Pasteurella multocida	214664	Pasteurella multocida	98.6	686	789	86.9
2224	Islm	Pasteurella multocida	214664	Pasteurella multocida	98.6	690	771	89.5
2225	THA	Pasteurella multocida	214664	Pasteurella multocida	98.6	688	756	91
2226	Pesh	Pasteurella multocida	214664	Pasteurella multocida	98.6	690	771	89.5
2227	THD	Pasteurella multocida	214664	Pasteurella multocida	98.6	687	756	90.9
2228	THF	Pasteurella multocida	214664	Pasteurella multocida	98.6	690	756	91.3
2229	Faisal	Pasteurella multocida	214664	Pasteurella multocida	98.5	689	769	89.6
2230	ATTK	Pasteurella multocida	214664	Pasteurella multocida	98.5	690	770	89.6
2231	Karachi	Pasteurella multocida	214664	Pasteurella multocida	98.6	690	771	89.5
2232	BUKK	Pasteurella multocida	214664	Pasteurella multocida	98.5	688	774	88.9
2233	SMC1	Pasteurella multocida	214664	Pasteurella multocida	98.6	696	750	92.8
2234	GX-Pm	Pasteurella multocida	337707	Pasteurella multocida	98.7	731	761	96.1
2235	PMTB2.1	Pasteurella multocida	337707	Pasteurella multocida	98.7	733	771	95.1
2236	HB02	Pasteurella multocida	337707	Pasteurella multocida	98.9	706	721	97.9
2238	HB01	Pasteurella multocida	214664	Pasteurella multocida	99.8	735	805	91.3
2239	HN141014	Pasteurella multocida	337707	Pasteurella multocida	98.8	727	770	94.4
2240	ATCC 11039	Pasteurella multocida	214664	Pasteurella multocida	98.7	715	750	95.3
2241	DY120818	Pasteurella multocida	337707	Pasteurella multocida	98.8	717	754	95.1
2242	RCAD0276	Pasteurella multocida	337707	Pasteurella multocida	98.9	713	732	97.4
2243	ATCC 1662	Pasteurella multocida	214664	Pasteurella multocida	98.7	697	748	93.2
2244	ATCC 2095	Pasteurella multocida	214664	Pasteurella multocida	98.4	700	766	91.4
2245	ATCC 1702	Pasteurella multocida	214664	Pasteurella multocida	98.6	710	766	92.7
2246	ATCC 2100	Pasteurella multocida	214664	Pasteurella multocida	98.7	710	780	91
2247	ATCC 15742	Pasteurella multocida	214664	Pasteurella multocida	98.6	703	763	92.1
2248	Pm-3	Pasteurella multocida	214664	Pasteurella multocida	99.9	734	805	91.2
2249	NIVEDI/PMS-1	Pasteurella multocida	214664	Pasteurella multocida	98.8	693	817	84.8
2250	HS SKN01	Pasteurella multocida	214664	Pasteurella multocida	98.6	691	801	86.3
2251	unmsm	Pasteurella multocida	214664	Pasteurella multocida	98.5	662	773	85.6
2252	Razi_Pm0001	Pasteurella multocida	214664	Pasteurella multocida	98.5	707	786	89.9
2253	2154PM	Pasteurella multocida	214664	Pasteurella multocida	99.9	712	744	95.7
2254	2320PM	Pasteurella multocida	214664	Pasteurella multocida	99.9	714	742	96.2
2255	2403PM	Pasteurella multocida	214664	Pasteurella multocida	99.9	715	775	92.3
2256	2450PM	Pasteurella multocida	214664	Pasteurella multocida	99.9	719	748	96.1
2257	2512PM	Pasteurella multocida	214664	Pasteurella multocida	99.9	716	746	96
2258	2578PM	Pasteurella multocida	214664	Pasteurella multocida	99.9	720	748	96.3
2259	2633PM	Pasteurella multocida	214664	Pasteurella multocida	99.9	718	749	95.9
2260	2612PM	Pasteurella multocida	214664	Pasteurella multocida	99.9	723	753	96
2261	2930PM	Pasteurella multocida	214664	Pasteurella multocida	99.9	721	751	96
2262	2125PM	Pasteurella multocida	214664	Pasteurella multocida	99.9	717	751	95.5
2263	2165PM	Pasteurella multocida	214664	Pasteurella multocida	99.9	717	749	95.7
2264	2267PM	Pasteurella multocida	214664	Pasteurella multocida	99.9	719	770	93.4
2265	2297PM	Pasteurella multocida	214664	Pasteurella multocida	99.9	717	748	95.9
2266	2389PM	Pasteurella multocida	214664	Pasteurella multocida	99.9	719	752	95.6
2267	2335PM	Pasteurella multocida	214664	Pasteurella multocida	99.9	718	749	95.9
2268	2428PM	Pasteurella multocida	214664	Pasteurella multocida	99.9	715	775	92.3
2269	2497PM	Pasteurella multocida	214664	Pasteurella multocida	99.9	722	752	96
2270	2526PM	Pasteurella multocida	214664	Pasteurella multocida	99.9	717	748	95.9
2271	2597PM	Pasteurella multocida	214664	Pasteurella multocida	99.9	720	749	96.1
2272	2668PM	Pasteurella multocida	214664	Pasteurella multocida	99.9	717	747	96
2273	2887PM	Pasteurella multocida	214664	Pasteurella multocida	99.9	716	785	91.2
2274	3022PM	Pasteurella multocida	214664	Pasteurella multocida	99.9	720	787	91.5
2275	3045PM	Pasteurella multocida	214664	Pasteurella multocida	99.9	719	749	96
2276	3275PM	Pasteurella multocida	214664	Pasteurella multocida	99.9	719	748	96.1
2277	3347PM	Pasteurella multocida	214664	Pasteurella multocida	99.9	717	757	94.7
2278	3384PM	Pasteurella multocida	214664	Pasteurella multocida	99.9	718	749	95.9
2279	3483PM	Pasteurella multocida	214664	Pasteurella multocida	99.9	718	798	90
2280	68BPM	Pasteurella multocida	214664	Pasteurella multocida	99.9	714	753	94.8
2281	69APM	Pasteurella multocida	214664	Pasteurella multocida	99.9	717	748	95.9
2282	654BPM	Pasteurella multocida	214664	Pasteurella multocida	99.9	712	741	96.1
2283	657BPM	Pasteurella multocida	214664	Pasteurella multocida	99.9	715	742	96.4
2284	8522APM	Pasteurella multocida	214664	Pasteurella multocida	99.9	716	748	95.7
2285	2901PM	Pasteurella multocida	214664	Pasteurella multocida	99.9	717	749	95.7
2286	2969PM	Pasteurella multocida	214664	Pasteurella multocida	99.9	718	783	91.7
2287	J1APM	Pasteurella multocida	214664	Pasteurella multocida	99.9	710	741	95.8
2288	HN07	Pasteurella multocida	337707	Pasteurella multocida	98.7	714	775	92.1
2289	CIRMBP-0760	Pasteurella multocida	337707	Pasteurella multocida	98.5	712	784	90.8
2290	CIRMBP-0758	Pasteurella multocida	337707	Pasteurella multocida	98.5	712	787	90.5
2291	CIRMBP-0812	Pasteurella multocida	337707	Pasteurella multocida	98.7	695	769	90.4
2292	CIRMBP-0749	Pasteurella multocida	337707	Pasteurella multocida	98.7	698	770	90.6
2293	CIRMBP-0782	Pasteurella multocida	337707	Pasteurella multocida	98.7	700	751	93.2
2294	CIRMBP-0827	Pasteurella multocida	337707	Pasteurella multocida	98.6	701	776	90.3
2295	CIRMBP-0877	Pasteurella multocida	337707	Pasteurella multocida	98.5	701	768	91.3
2296	CIRMBP-0817	Pasteurella multocida	214664	Pasteurella multocida	98.7	713	791	90.1
2297	CIRMBP-0783	Pasteurella multocida	337707	Pasteurella multocida	98.7	696	770	90.4
2298	CIRMBP-0922	Pasteurella multocida	337707	Pasteurella multocida	98.7	698	751	92.9
2299	CIRMBP-0835	Pasteurella multocida	337707	Pasteurella multocida	98.7	693	746	92.9
2300	CIRMBP-0872	Pasteurella multocida	337707	Pasteurella multocida	98.8	692	731	94.7
2301	CIRMBP-0906	Pasteurella multocida	337707	Pasteurella multocida	98.7	697	750	92.9
2302	CIRMBP-0747	Pasteurella multocida	337707	Pasteurella multocida	98.7	697	749	93.1
2303	CIRMBP-0927	Pasteurella multocida	337707	Pasteurella multocida	98.7	694	749	92.7
2304	CIRMBP-0884	Pasteurella multocida	337707	Pasteurella multocida	98.6	713	820	87
2305	FDAARGOS_218	Pasteurella multocida	214664	Pasteurella multocida	98.6	710	778	91.3
2306	FDAARGOS_216	Pasteurella multocida	214664	Pasteurella multocida	98.7	726	765	94.9
2307	FDAARGOS_261	Pasteurella multocida	313922	Pasteurella multocida	98.8	718	820	87.6
2308	FDAARGOS_220	Pasteurella multocida	214664	Pasteurella multocida	98.7	711	795	89.4
2309	FDAARGOS_217	Pasteurella multocida	214664	Pasteurella multocida	98.5	700	808	86.6
2310	FDAARGOS_384	Pasteurella multocida	313922	Pasteurella multocida	98.8	717	782	91.7
2311	FDAARGOS_385	Pasteurella multocida	313922	Pasteurella multocida	98.8	720	782	92.1
2312	SH04	Pasteurella multocida	214664	Pasteurella multocida	98.8	701	771	90.9
2313	SH03	Pasteurella multocida	214664	Pasteurella multocida	98.8	709	807	87.9
2314	SH02	Pasteurella multocida	337707	Pasteurella multocida	98.6	695	773	89.9
2315	SH05	Pasteurella multocida	214664	Pasteurella multocida	98.6	709	801	88.5
2316	SH06	Pasteurella multocida	214664	Pasteurella multocida	98.7	711	784	90.7
2317	SH01	Pasteurella multocida	337707	Pasteurella multocida	98.6	700	777	90.1
2318	USDA-ARS-USMARC-60494	Pasteurella multocida	214664	Pasteurella multocida	99.9	738	780	94.6
2319	USDA-ARS-USMARC-60215	Pasteurella multocida	214664	Pasteurella multocida	99.8	736	781	94.2
2320	USDA-ARS-USMARC-60717	Pasteurella multocida	214664	Pasteurella multocida	99.9	740	775	95.5
2321	USDA-ARS-USMARC-60213	Pasteurella multocida	214664	Pasteurella multocida	99.9	742	775	95.7
2322	USDA-ARS-USMARC-59910	Pasteurella multocida	214664	Pasteurella multocida	99.9	733	781	93.9
2323	USDA-ARS-USMARC-60380	Pasteurella multocida	214664	Pasteurella multocida	99.9	739	778	95
2324	USDA-ARS-USMARC-60713	Pasteurella multocida	214664	Pasteurella multocida	99.9	740	778	95.1
2325	USDA-ARS-USMARC-60224	Pasteurella multocida	214664	Pasteurella multocida	99.9	738	779	94.7
2326	USDA-ARS-USMARC-60712	Pasteurella multocida	214664	Pasteurella multocida	99.9	739	778	95
2327	USDA-ARS-USMARC-60675	Pasteurella multocida	214664	Pasteurella multocida	99.9	737	820	89.9
2328	USDA-ARS-USMARC-60248	Pasteurella multocida	214664	Pasteurella multocida	99.9	740	752	98.4
2329	USDA-ARS-USMARC-60385	Pasteurella multocida	214664	Pasteurella multocida	99.8	737	843	87.4
2330	USDA-ARS-USMARC-59962	Pasteurella multocida	214664	Pasteurella multocida	99.9	739	779	94.9
2331	USDA-ARS-USMARC-60214	Pasteurella multocida	214664	Pasteurella multocida	99.8	685	777	88.2
2332	USDA-ARS-USMARC-60381	Pasteurella multocida	214664	Pasteurella multocida	99.9	736	781	94.2
2333	USDA-ARS-USMARC-60714	Pasteurella multocida	214664	Pasteurella multocida	99.9	742	780	95.1
2334	CQ6	Pasteurella multocida	214664	Pasteurella multocida	99.9	733	784	93.5
2335	CQ2	Pasteurella multocida	214664	Pasteurella multocida	99.8	737	787	93.6
2336	B	Pasteurella multocida	214664	Pasteurella multocida	98.5	689	755	91.3
2337	UNMSM2	Pasteurella multocida	214664	Pasteurella multocida	98.6	664	755	87.9
2338	S298D	Pasteurella multocida	313922	Pasteurella multocida	98.7	697	744	93.7
2339	PY81579	Pasteurella multocida	313922	Pasteurella multocida	98.7	697	738	94.4
2340	161215033201-1	Pasteurella multocida	313922	Pasteurella multocida	98.8	686	708	96.9
2341	20N	Pasteurella multocida	313922	Pasteurella multocida	98.9	724	759	95.4
2342	9N	Pasteurella multocida	337707	Pasteurella multocida	98.6	713	768	92.8
2343	4407	Pasteurella multocida	214664	Pasteurella multocida	98.8	703	747	94.1
2344	3361	Pasteurella multocida	214664	Pasteurella multocida	99.9	733	773	94.8
2345	12601	Pasteurella multocida	214664	Pasteurella multocida	99.9	730	765	95.4
2346	BAUTB2	Pasteurella multocida	214664	Pasteurella multocida	98.4	703	787	89.3
2347	PM8-1	Pasteurella multocida	214664	Pasteurella multocida	99.9	752	816	92.2
2348	TB168	Pasteurella multocida	214664	Pasteurella multocida	99.9	755	846	89.2
2349	EB168	Pasteurella multocida	214664	Pasteurella multocida	99.9	754	815	92.5
2350	BS168	Pasteurella multocida	214664	Pasteurella multocida	99.9	751	816	92
2351	RCAD0259	Pasteurella multocida	337707	Pasteurella multocida	98.8	719	795	90.4
2352	PM3	Pasteurella multocida	214664	Pasteurella multocida	98.6	694	773	89.8
2353	C51-2	Pasteurella multocida	337707	Pasteurella multocida	98.8	712	739	96.3
2354	C48-1	Pasteurella multocida	337707	Pasteurella multocida	98.8	725	761	95.3
2355	C51-17	Pasteurella multocida	337707	Pasteurella multocida	98.8	714	738	96.7
2356	Pm72-4	Pasteurella multocida	337707	Pasteurella multocida	98.9	708	739	95.8
2357	Pm731	Pasteurella multocida	337707	Pasteurella multocida	98.9	726	746	97.3
2358	C51-3	Pasteurella multocida	214664	Pasteurella multocida	98.5	695	745	93.3
2359	C44-1	Pasteurella multocida	214664	Pasteurella multocida	98.6	685	730	93.8
2360	232	Pasteurella multocida	214664	Pasteurella multocida	99.9	723	730	99
2361	MSP58	Pasteurella multocida	337707	Pasteurella multocida	98.6	704	755	93.2
2362	FCf15	Pasteurella multocida	337707	Pasteurella multocida	98.9	726	782	92.8
2363	FCf71	Pasteurella multocida	337707	Pasteurella multocida	98.8	727	773	94
2364	FCf45	Pasteurella multocida	337707	Pasteurella multocida	98.8	725	769	94.3
2365	FCf76	Pasteurella multocida	337707	Pasteurella multocida	98.8	730	747	97.7
2366	FCf83	Pasteurella multocida	337707	Pasteurella multocida	98.8	726	775	93.7
2367	HN02	Pasteurella multocida	214664	Pasteurella multocida	98.1	667	777	85.8
2368	HN01	Pasteurella multocida	214664	Pasteurella multocida	98.1	665	783	84.9
2369	EB104	Pasteurella multocida	214664	Pasteurella multocida	99.9	755	816	92.5
2370	PM 8-6	Pasteurella multocida	214664	Pasteurella multocida	99.9	751	816	92
2371	FDAARGOS_644	Pasteurella multocida	313922	Pasteurella multocida	99.4	736	750	98.1
2372	PM22	Pasteurella multocida	214664	Pasteurella multocida	99.9	738	781	94.5
2373	P52	Pasteurella multocida	214664	Pasteurella multocida	98.6	681	759	89.7
2374	CQP1	Pasteurella multocida	337707	Pasteurella multocida	98.8	729	759	96
2375	CQ7	Pasteurella multocida	214664	Pasteurella multocida	98.7	707	747	94.6
2376	GH161213	Pasteurella multocida	337707	Pasteurella multocida	98.8	718	757	94.8
2377	HS_Canada1	Pasteurella multocida	214664	Pasteurella multocida	98.7	708	756	93.7
2378	KVNON-213	Pasteurella multocida	313922	Pasteurella multocida	98.7	729	823	88.6
2379	VP161	Pasteurella multocida	337707	Pasteurella multocida	98.8	727	748	97.2
2380	P-mult-10-KZ	Pasteurella multocida	214664	Pasteurella multocida	98.5	692	753	91.9
2381	P-mult-15-KZ	Pasteurella multocida	214664	Pasteurella multocida	98.6	687	739	93
2382	P-mult-5-KZ	Pasteurella multocida	214664	Pasteurella multocida	98.6	689	740	93.1
2383	Clemson	Pasteurella multocida	214664	Pasteurella multocida	98.7	696	745	93.4
2384	92_67_2	Pasteurella multocida	214664	Pasteurella multocida	98.6	701	759	92.4
2385	92_2667	Pasteurella multocida	214664	Pasteurella multocida	98.7	693	730	94.9
2386	86_1913	Pasteurella multocida	214664	Pasteurella multocida	98.6	698	765	91.2
2387	93_182	Pasteurella multocida	214664	Pasteurella multocida	98.6	701	759	92.4
2388	HNA16	Pasteurella multocida	214664	Pasteurella multocida	98.7	717	774	92.6
2389	HN05	Pasteurella multocida	337707	Pasteurella multocida	98.5	701	756	92.7
2390	HN04	Pasteurella multocida	214664	Pasteurella multocida	98.6	652	694	93.9
2391	HNA01	Pasteurella multocida	214664	Pasteurella multocida	98.7	699	749	93.3
2392	HNA04	Pasteurella multocida	214664	Pasteurella multocida	98.8	701	774	90.6
2393	HNA03	Pasteurella multocida	214664	Pasteurella multocida	100	735	747	98.4
2394	HNA02	Pasteurella multocida	214664	Pasteurella multocida	98.7	716	772	92.7
2395	HNA05	Pasteurella multocida	214664	Pasteurella multocida	98.7	713	785	90.8
2396	HNA07	Pasteurella multocida	214664	Pasteurella multocida	98.7	713	775	92
2397	HNA06	Pasteurella multocida	214664	Pasteurella multocida	98.7	714	790	90.4
2398	HNA09	Pasteurella multocida	214664	Pasteurella multocida	100	735	765	96.1
2399	HNA10	Pasteurella multocida	214664	Pasteurella multocida	98.7	714	798	89.5
2400	HNA08	Pasteurella multocida	214664	Pasteurella multocida	100	735	773	95.1
2401	HNA11	Pasteurella multocida	214664	Pasteurella multocida	98.8	711	784	90.7
2402	HNA12	Pasteurella multocida	214664	Pasteurella multocida	98.7	713	775	92
2403	HNA14	Pasteurella multocida	214664	Pasteurella multocida	100	735	772	95.2
2404	HNA13	Pasteurella multocida	214664	Pasteurella multocida	100	736	761	96.7
2405	HNA15	Pasteurella multocida	214664	Pasteurella multocida	100	735	772	95.2
2406	HNA17	Pasteurella multocida	214664	Pasteurella multocida	100	737	778	94.7
2407	HNA19	Pasteurella multocida	214664	Pasteurella multocida	99.9	737	776	95
2408	HNA18	Pasteurella multocida	214664	Pasteurella multocida	99.9	737	776	95
2409	HNA20	Pasteurella multocida	214664	Pasteurella multocida	99.9	737	776	95
2410	HNA22	Pasteurella multocida	214664	Pasteurella multocida	98.7	717	789	90.9
2411	HNA21	Pasteurella multocida	214664	Pasteurella multocida	98.7	714	789	90.5
2412	HND01	Pasteurella multocida	337707	Pasteurella multocida	98.5	704	776	90.7
2413	HND02	Pasteurella multocida	337707	Pasteurella multocida	98.6	710	765	92.8
2414	HND07	Pasteurella multocida	337707	Pasteurella multocida	98.6	702	766	91.6
2415	HND04	Pasteurella multocida	337707	Pasteurella multocida	98.6	701	775	90.5
2416	HND06	Pasteurella multocida	337707	Pasteurella multocida	98.6	698	750	93.1
2417	HND03	Pasteurella multocida	337707	Pasteurella multocida	98.6	701	778	90.1
2418	HND05	Pasteurella multocida	337707	Pasteurella multocida	98.6	701	755	92.8
2419	HND09	Pasteurella multocida	337707	Pasteurella multocida	98.6	706	785	89.9
2420	HND12	Pasteurella multocida	337707	Pasteurella multocida	98.8	701	732	95.8
2421	HND08	Pasteurella multocida	337707	Pasteurella multocida	98.6	702	749	93.7
2422	HND10	Pasteurella multocida	337707	Pasteurella multocida	98.6	701	775	90.5
2423	HND11	Pasteurella multocida	337707	Pasteurella multocida	98.6	699	790	88.5
2424	HND13	Pasteurella multocida	337707	Pasteurella multocida	98.8	702	730	96.2
2425	HND15	Pasteurella multocida	337707	Pasteurella multocida	98.6	702	755	93
2426	HND16	Pasteurella multocida	337707	Pasteurella multocida	98.6	701	766	91.5
2427	HND14	Pasteurella multocida	337707	Pasteurella multocida	98.6	704	785	89.7
2428	HND17	Pasteurella multocida	337707	Pasteurella multocida	98.5	705	749	94.1
2429	HND18	Pasteurella multocida	337707	Pasteurella multocida	98.6	701	805	87.1
2430	HND19	Pasteurella multocida	337707	Pasteurella multocida	98.6	703	747	94.1
2431	HND20	Pasteurella multocida	337707	Pasteurella multocida	98.5	704	813	86.6
2432	HNF02	Pasteurella multocida	337707	Pasteurella multocida	98.7	696	748	93
2433	HND21	Pasteurella multocida	337707	Pasteurella multocida	98.7	693	774	89.5
2434	HNF01	Pasteurella multocida	337707	Pasteurella multocida	98.7	696	748	93
2435	ABT/RAWAL/2015/HSR	Pasteurella multocida	214664	Pasteurella multocida	98.6	688	771	89.2
2436	A0419	Pasteurella multocida	214664	Pasteurella multocida	98.8	708	759	93.3
2437	A0757	Pasteurella multocida	214664	Pasteurella multocida	98.8	713	759	93.9
2438	X0120	Pasteurella multocida	214664	Pasteurella multocida	98.8	713	759	93.9
2439	X1053	Pasteurella multocida	214664	Pasteurella multocida	98.8	713	759	93.9
2440	618/90	Pasteurella multocida	214664	Pasteurella multocida	98.8	709	759	93.4
2441	619/90	Pasteurella multocida	214664	Pasteurella multocida	98.8	708	759	93.3
2442	671/90	Pasteurella multocida	214664	Pasteurella multocida	98.8	708	759	93.3
2443	Ban-PM4	Pasteurella multocida	214664	Pasteurella multocida	98.4	712	802	88.8
2444	Ban-PM7	Pasteurella multocida	214664	Pasteurella multocida	98.5	707	802	88.2
2445	PS3536-1p	Pasteurella multocida	214664	Pasteurella multocida	99.9	739	778	95
2446	ysq-001	Pasteurella multocida	337707	Pasteurella multocida	98.6	710	784	90.6
2447	PMUVET4	Pasteurella multocida	214664	Pasteurella multocida	98.5	668	767	87.1
2448	PMUVET5	Pasteurella multocida	214664	Pasteurella multocida	98.5	664	765	86.8
2449	PMUVET3	Pasteurella multocida	214664	Pasteurella multocida	98.6	662	763	86.8
2450	PMUVET2	Pasteurella multocida	214664	Pasteurella multocida	98.6	665	766	86.8
2451	PMUVET1	Pasteurella multocida	214664	Pasteurella multocida	98.5	664	764	86.9
2452	PMS 14	Pasteurella multocida	214664	Pasteurella multocida	98.8	684	806	84.9
2453	PMS 19	Pasteurella multocida	337707	Pasteurella multocida	98.5	694	772	89.9
2454	PMS 2	Pasteurella multocida	214664	Pasteurella multocida	98.8	686	758	90.5
2455	PM-1	Pasteurella multocida	214664	Pasteurella multocida	98.5	706	799	88.4
2456	PM1	Pasteurella multocida	214664	Pasteurella multocida	98.5	697	775	89.9
2457	B:2 'Soron'	Pasteurella multocida	337707	Pasteurella multocida	98.5	712	749	95.1
2458	PM2	Pasteurella multocida	214664	Pasteurella multocida	98.6	686	754	91
2459	Tibet-Pm1	Pasteurella multocida	214664	Pasteurella multocida	98.6	706	777	90.9
2460	HuN001	Pasteurella multocida	337707	Pasteurella multocida	98.8	733	762	96.2
2461	MOR19	Pasteurella multocida	214664	Pasteurella multocida	99.9	705	750	94
2462	PMWSG-4	Pasteurella multocida	337707	Pasteurella multocida	98.8	729	794	91.8
2463	Pm3	Pasteurella multocida	214664	Pasteurella multocida	99.8	734	795	92.3
2464	Pm64	Pasteurella multocida	214664	Pasteurella multocida	99.8	736	808	91.1
2465	17BRD-035	Pasteurella multocida	214664	Pasteurella multocida	98.6	722	874	82.6
2466	s4	Pasteurella multocida	337707	Pasteurella multocida	98.7	614	684	89.8
2467	IMT47951	Pasteurella multocida	214664	Pasteurella multocida	99.9	738	777	95
2468	SD001	Pasteurella multocida	214664	Pasteurella multocida	98.7	731	817	89.5
2469	SD11	Pasteurella multocida	337707	Pasteurella multocida	98.8	712	752	94.7
2470	Pm1	Pasteurella multocida	214664	Pasteurella multocida	99.8	735	873	84.2
2471	PmBUFF2016HRY	Pasteurella multocida	214664	Pasteurella multocida	98.5	692	773	89.5
2472	Pm52HVVI	Pasteurella multocida	214664	Pasteurella multocida	98.5	688	752	91.5
2473	cs	Pasteurella multocida	214664	Pasteurella multocida	99	726	826	87.9
2474	Pm-CS-D	Pasteurella multocida	337707	Pasteurella multocida	98.8	711	742	95.8
2475	CUL-TANUVAS 2020	Pasteurella multocida	214664	Pasteurella multocida	98.5	695	791	87.9
2476	DC2020	Pasteurella multocida	214664	Pasteurella multocida	98.5	691	776	89
2477	GS2020-X2	Pasteurella multocida	313922	Pasteurella multocida	97.4	708	812	87.2
2478	NIVEDIPm32	Pasteurella multocida	214664	Pasteurella multocida	98.5	695	754	92.2
2479	NIVEDIPm34	Pasteurella multocida	214664	Pasteurella multocida	98.5	696	754	92.3
2480	NIVEDIPm35	Pasteurella multocida	214664	Pasteurella multocida	98.5	695	753	92.3
2481	B621	Pasteurella multocida	337707	Pasteurella multocida	98.7	699	747	93.6
2482	B859	Pasteurella multocida	214664	Pasteurella multocida	98.5	712	782	91
2483	B852	Pasteurella multocida	337707	Pasteurella multocida	98.6	711	771	92.2
2484	B639	Pasteurella multocida	337707	Pasteurella multocida	98.7	692	768	90.1
2485	B635	Pasteurella multocida	214664	Pasteurella multocida	98.8	709	788	90
2486	B617	Pasteurella multocida	214664	Pasteurella multocida	98.8	713	796	89.6
2487	B615	Pasteurella multocida	337707	Pasteurella multocida	98.5	703	783	89.8
2488	B607	Pasteurella multocida	337707	Pasteurella multocida	98.7	699	748	93.4
2489	B609	Pasteurella multocida	337707	Pasteurella multocida	98.7	696	764	91.1
2490	B555	Pasteurella multocida	337707	Pasteurella multocida	98.7	695	771	90.1
2491	B522	Pasteurella multocida	337707	Pasteurella multocida	98.6	699	736	95
2492	B288	Pasteurella multocida	337707	Pasteurella multocida	98.7	696	758	91.8
2493	P1662	Pasteurella multocida	214664	Pasteurella multocida	98.7	677	716	94.6
2495	P1591	Pasteurella multocida	313922	Pasteurella multocida	99.1	705	743	94.9
2496	P2225	Pasteurella multocida	214664	Pasteurella multocida	98.6	551	599	92
2497	P1997	Pasteurella multocida	214664	Pasteurella multocida	98.5	680	736	92.4
2498	CAPM6431	Pasteurella multocida	337707	Pasteurella multocida	98.6	701	779	90
2499	P2192	Pasteurella multocida	214664	Pasteurella multocida	98.4	649	692	93.8
2500	VP243	Pasteurella multocida	214664	Pasteurella multocida	98.5	695	733	94.8
2502	VP584	Pasteurella multocida	214664	Pasteurella multocida	98.6	688	734	93.7
2503	VP583	Pasteurella multocida	214664	Pasteurella multocida	98.5	690	731	94.4
2504	VP582	Pasteurella multocida	214664	Pasteurella multocida	98.5	692	733	94.4
2505	P1234	Pasteurella multocida	214664	Pasteurella multocida	98.5	692	732	94.5
2507	39535	Pasteurella multocida	313922	Pasteurella multocida	98.7	724	785	92.2
2509	36655	Pasteurella multocida	214664	Pasteurella multocida	98.5	711	765	92.9
2510	P2093	Pasteurella multocida	337707	Pasteurella multocida	98.5	713	774	92.1
2511	32022	Pasteurella multocida	337707	Pasteurella multocida	98.8	711	769	92.5
2512	P2687	Pasteurella multocida	214664	Pasteurella multocida	98.7	703	760	92.5
2513	P1573	Pasteurella multocida	214664	Pasteurella multocida	98.7	712	768	92.7
2515	P3016	Pasteurella multocida	337707	Pasteurella multocida	98.6	708	791	89.5
2516	31772	Pasteurella multocida	337707	Pasteurella multocida	98.8	731	771	94.8
2517	P2117	Pasteurella multocida	337707	Pasteurella multocida	98.5	713	784	90.9
2518	P1971	Pasteurella multocida	214664	Pasteurella multocida	99.8	739	813	90.9
2519	P1702	Pasteurella multocida	214664	Pasteurella multocida	98.6	706	765	92.3
2521	P2441	Pasteurella multocida	214664	Pasteurella multocida	99.9	716	799	89.6
2522	B622	Pasteurella multocida	337707	Pasteurella multocida	98.5	704	744	94.6
2523	P903	Pasteurella multocida	337707	Pasteurella multocida	98.5	698	751	92.9
2524	10159	Pasteurella multocida	313922	Pasteurella multocida	98.9	716	759	94.3
2525	10185	Pasteurella multocida	214664	Pasteurella multocida	98.7	707	760	93
2526	11205	Pasteurella multocida	214664	Pasteurella multocida	98.6	709	782	90.7
2527	10957	Pasteurella multocida	214664	Pasteurella multocida	98.6	719	771	93.3
2528	11020	Pasteurella multocida	214664	Pasteurella multocida	98.7	718	768	93.5
2529	11245	Pasteurella multocida	214664	Pasteurella multocida	98.7	708	760	93.2
2530	P1702	Pasteurella multocida	214664	Pasteurella multocida	98.6	717	779	92
2531	32985	Pasteurella multocida	214664	Pasteurella multocida	98.6	730	810	90.1
2533	P2095	Pasteurella multocida	214664	Pasteurella multocida	98.4	711	780	91.2
2534	33011	Pasteurella multocida	214664	Pasteurella multocida	98.6	727	815	89.2
2535	P1581	Pasteurella multocida	313922	Pasteurella multocida	99	722	751	96.1
2536	P2723	Pasteurella multocida	214664	Pasteurella multocida	98.7	704	765	92
2537	38725	Pasteurella multocida	337707	Pasteurella multocida	98.7	720	750	96
2538	21317	Pasteurella multocida	313922	Pasteurella multocida	97.9	717	753	95.2
2539	35564	Pasteurella multocida	313922	Pasteurella multocida	97.9	715	753	95
2540	31971	Pasteurella multocida	214664	Pasteurella multocida	98.2	701	757	92.6
2541	41060	Pasteurella multocida	337707	Pasteurella multocida	98.3	709	754	94
2542	36502	Pasteurella multocida	337707	Pasteurella multocida	98.8	711	764	93.1
2543	21275	Pasteurella multocida	337707	Pasteurella multocida	98.6	716	774	92.5
2544	28606	Pasteurella multocida	214664	Pasteurella multocida	98.3	697	771	90.4
2545	34030	Pasteurella multocida	313922	Pasteurella multocida	98.7	729	767	95
2546	40540	Pasteurella multocida	214664	Pasteurella multocida	98.8	713	759	93.9
2547	29135	Pasteurella multocida	214664	Pasteurella multocida	98.7	726	798	91
2548	29792	Pasteurella multocida	214664	Pasteurella multocida	98.8	725	799	90.7
2549	39639	Pasteurella multocida	214664	Pasteurella multocida	98.6	709	772	91.8
2550	P2100	Pasteurella multocida	214664	Pasteurella multocida	98.8	727	807	90.1
2551	P2237	Pasteurella multocida	337707	Pasteurella multocida	98.5	715	793	90.2
2552	BAUFCTA	Pasteurella multocida	337707	Pasteurella multocida	98.7	716	770	93
2553	NIVEDIPm36	Pasteurella multocida	214664	Pasteurella multocida	98.7	700	759	92.2
2554	NIVEDIPm17	Pasteurella multocida	337707	Pasteurella multocida	98.5	704	768	91.7
2555	P5041881	Pasteurella multocida	337707	Pasteurella multocida	98.6	717	775	92.5
2556	P504190	Pasteurella multocida	337707	Pasteurella multocida	98.6	718	775	92.6
2557	PF5	Pasteurella multocida	337707	Pasteurella multocida	98.6	717	820	87.4
2558	PF6	Pasteurella multocida	337707	Pasteurella multocida	98.6	710	831	85.4
2559	PF7	Pasteurella multocida	337707	Pasteurella multocida	98.6	717	820	87.4
2560	PF9	Pasteurella multocida	337707	Pasteurella multocida	98.6	716	832	86.1
2561	PF10	Pasteurella multocida	337707	Pasteurella multocida	98.6	712	832	85.6
2562	PF11	Pasteurella multocida	337707	Pasteurella multocida	98.7	709	820	86.5
2563	PF12	Pasteurella multocida	337707	Pasteurella multocida	98.6	713	832	85.7
2564	PF14	Pasteurella multocida	337707	Pasteurella multocida	98.6	713	832	85.7
2565	PF16	Pasteurella multocida	337707	Pasteurella multocida	98.6	716	832	86.1
2566	PF19	Pasteurella multocida	337707	Pasteurella multocida	98.6	713	820	87
2567	PF18	Pasteurella multocida	337707	Pasteurella multocida	98.6	714	832	85.8
2568	PF1	Pasteurella multocida	337707	Pasteurella multocida	98.6	713	831	85.8
2569	PF17	Pasteurella multocida	337707	Pasteurella multocida	98.6	718	820	87.6
2570	PF15	Pasteurella multocida	337707	Pasteurella multocida	98.6	718	821	87.5
2571	PM785D1B	Pasteurella multocida	214664	Pasteurella multocida	99.9	707	734	96.3
2572	PF8	Pasteurella multocida	337707	Pasteurella multocida	98.6	717	820	87.4
2573	PF13	Pasteurella multocida	337707	Pasteurella multocida	98.6	719	820	87.7
2574	Alim_FC_1002	Pasteurella multocida	214664	Pasteurella multocida	98.5	705	789	89.4
2575	Alim_FC_1001	Pasteurella multocida	214664	Pasteurella multocida	98.5	702	789	89
2577	SDHB	Pasteurella multocida	214664	Pasteurella multocida	98.5	697	793	87.9
2578	NIVEDIPm20	Pasteurella multocida	214664	Pasteurella multocida	98.9	689	815	84.5
2579	NIVEDIPm3	Pasteurella multocida	214664	Pasteurella multocida	98.9	684	815	83.9
2580	NIVEDIPm9	Pasteurella multocida	214664	Pasteurella multocida	98.9	679	803	84.6
2581	NIVEDIPm1	Pasteurella multocida	214664	Pasteurella multocida	98.9	687	815	84.3
2582	NIVEDIPm19	Pasteurella multocida	214664	Pasteurella multocida	98.9	683	799	85.5
2583	NIVEDIPm31	Pasteurella multocida	214664	Pasteurella multocida	98.8	681	797	85.4
2584	NIVEDIPm10	Pasteurella multocida	214664	Pasteurella multocida	99	678	814	83.3
2585	NIVEDIPm22	Pasteurella multocida	214664	Pasteurella multocida	98.9	677	816	83
2586	PM2	Pasteurella multocida	214664	Pasteurella multocida	98.6	659	753	87.5
2587	PM1	Pasteurella multocida	337707	Pasteurella multocida	98.5	699	775	90.2
2588	Alim_FC_1003	Pasteurella multocida	214664	Pasteurella multocida	98.6	689	776	88.8
2589	LXSS001	Pasteurella multocida	214664	Pasteurella multocida	98.8	725	826	87.8
2590	D-71	Pasteurella multocida	337707	Pasteurella multocida	98.8	720	778	92.5
2591	1231	Pasteurella multocida	214664	Pasteurella multocida	98.7	720	779	92.4
2592	T-80	Pasteurella multocida	214664	Pasteurella multocida	98.7	718	780	92.1
2593	T-80-D	Pasteurella multocida	337707	Pasteurella multocida	98.6	694	758	91.6
2594	BD1769	Pasteurella multocida	214664	Pasteurella multocida	98.2	689	747	92.2
2600	PM2736	Pasteurella multocida	313922	Pasteurella multocida	98.9	714	788	90.6
2602	PM1455	Pasteurella multocida	313922	Pasteurella multocida	98.9	698	736	94.8
2617	PM2372	Pasteurella multocida	214664	Pasteurella multocida	98.6	699	769	90.9
2618	PM2371	Pasteurella multocida	214664	Pasteurella multocida	98.6	700	758	92.3
2619	PM2374	Pasteurella multocida	214664	Pasteurella multocida	98.6	694	759	91.4
2620	PM2373	Pasteurella multocida	214664	Pasteurella multocida	98.6	694	763	91
2621	PM2376	Pasteurella multocida	214664	Pasteurella multocida	98.7	646	687	94
2622	22N	Pasteurella multocida	214664	Pasteurella multocida	99.9	709	742	95.6
2623	PM2375	Pasteurella multocida	214664	Pasteurella multocida	98.7	642	675	95.1
2624	22T	Pasteurella multocida	214664	Pasteurella multocida	99.9	569	591	96.3
2625	35N	Pasteurella multocida	214664	Pasteurella multocida	99.9	709	741	95.7
2626	37N	Pasteurella multocida	214664	Pasteurella multocida	99.9	710	739	96.1
2627	228T	Pasteurella multocida	214664	Pasteurella multocida	99.9	707	739	95.7
2628	37T	Pasteurella multocida	214664	Pasteurella multocida	99.9	712	743	95.8
2629	76T	Pasteurella multocida	214664	Pasteurella multocida	99.8	699	761	91.9
2630	124T	Pasteurella multocida	214664	Pasteurella multocida	99.9	702	757	92.7
2631	150N	Pasteurella multocida	214664	Pasteurella multocida	99.9	695	764	91
2632	BS-GX-YL190930	Pasteurella multocida	214664	Pasteurella multocida	98.7	704	855	82.3
2633	150T	Pasteurella multocida	214664	Pasteurella multocida	99.8	704	762	92.4
2634	BS-GX-DA190825	Pasteurella multocida	214664	Pasteurella multocida	99.9	712	762	93.4
2635	IHIT25070	Pasteurella multocida	214664	Pasteurella multocida	98.6	692	782	88.5
2636	IHIT25079	Pasteurella multocida	214664	Pasteurella multocida	98.6	692	754	91.8
2637	IHIT36468	Pasteurella multocida	214664	Pasteurella multocida	98.6	691	835	82.8
2638	IHIT36469	Pasteurella multocida	214664	Pasteurella multocida	98.6	692	821	84.3
2639	IHIT36471	Pasteurella multocida	214664	Pasteurella multocida	98.6	693	804	86.2
2640	IHIT36470	Pasteurella multocida	214664	Pasteurella multocida	98.6	691	835	82.8
2641	IHIT36472	Pasteurella multocida	214664	Pasteurella multocida	98.6	692	813	85.1
2642	IHIT36473	Pasteurella multocida	214664	Pasteurella multocida	98.6	692	813	85.1
2643	IHIT36474	Pasteurella multocida	214664	Pasteurella multocida	98.5	692	808	85.6
2644	IHIT36475	Pasteurella multocida	214664	Pasteurella multocida	98.6	694	814	85.3
2645	IHIT36477	Pasteurella multocida	214664	Pasteurella multocida	98.6	693	822	84.3
2646	IHIT36478	Pasteurella multocida	214664	Pasteurella multocida	98.6	692	835	82.9
2647	IHIT36479	Pasteurella multocida	214664	Pasteurella multocida	98.5	693	827	83.8
2648	IHIT25096	Pasteurella multocida	214664	Pasteurella multocida	98.5	689	745	92.5
2649	IHIT36480	Pasteurella multocida	214664	Pasteurella multocida	98.6	692	822	84.2
2650	IHIT36482	Pasteurella multocida	214664	Pasteurella multocida	98.6	692	835	82.9
2651	IHIT36481	Pasteurella multocida	214664	Pasteurella multocida	98.6	693	814	85.1
2652	IHIT36483	Pasteurella multocida	214664	Pasteurella multocida	98.6	692	812	85.2
2653	IHIT36484	Pasteurella multocida	214664	Pasteurella multocida	98.6	693	822	84.3
2654	IHIT25098	Pasteurella multocida	214664	Pasteurella multocida	98.6	692	835	82.9
2655	IHIT37565	Pasteurella multocida	214664	Pasteurella multocida	98.6	692	818	84.6
2656	IHIT36485	Pasteurella multocida	214664	Pasteurella multocida	98.6	693	835	83
2657	IHIT37566	Pasteurella multocida	214664	Pasteurella multocida	98.6	691	808	85.5
2658	IHIT37564	Pasteurella multocida	214664	Pasteurella multocida	98.6	686	804	85.3
2659	IHIT37567	Pasteurella multocida	214664	Pasteurella multocida	98.6	690	820	84.1
2660	IHIT37569	Pasteurella multocida	214664	Pasteurella multocida	98.6	693	764	90.7
2661	IHIT37568	Pasteurella multocida	214664	Pasteurella multocida	98.6	690	834	82.7
2662	IHIT37570	Pasteurella multocida	214664	Pasteurella multocida	98.7	683	754	90.6
2663	IHIT37571	Pasteurella multocida	214664	Pasteurella multocida	98.6	683	752	90.8
2664	IHIT37572	Pasteurella multocida	214664	Pasteurella multocida	98.7	677	783	86.5
2665	IHIT37573	Pasteurella multocida	214664	Pasteurella multocida	98.6	688	745	92.3
2666	IHIT37574	Pasteurella multocida	214664	Pasteurella multocida	98.6	691	830	83.3
2667	IHIT37575	Pasteurella multocida	214664	Pasteurella multocida	98.6	684	756	90.5
2668	IHIT37576	Pasteurella multocida	214664	Pasteurella multocida	98.6	691	820	84.3
2669	IHIT25102	Pasteurella multocida	214664	Pasteurella multocida	98.6	692	821	84.3
2670	IHIT37577	Pasteurella multocida	214664	Pasteurella multocida	98.6	691	808	85.5
2671	IHIT37578	Pasteurella multocida	214664	Pasteurella multocida	98.6	682	806	84.6
2672	IHIT37579	Pasteurella multocida	214664	Pasteurella multocida	98.6	690	824	83.7
2673	IHIT37580	Pasteurella multocida	214664	Pasteurella multocida	98.6	684	796	85.9
2674	IHIT37581	Pasteurella multocida	214664	Pasteurella multocida	98.6	692	816	84.8
2675	IHIT37583	Pasteurella multocida	214664	Pasteurella multocida	98.6	692	829	83.5
2676	IHIT37582	Pasteurella multocida	214664	Pasteurella multocida	98.6	680	769	88.4
2677	IHIT37584	Pasteurella multocida	214664	Pasteurella multocida	98.6	692	807	85.7
2678	IHIT37585	Pasteurella multocida	214664	Pasteurella multocida	98.5	691	819	84.4
2679	IHIT37586	Pasteurella multocida	214664	Pasteurella multocida	98.6	674	740	91.1
2680	IHIT25108	Pasteurella multocida	214664	Pasteurella multocida	98.6	693	802	86.4
2681	IHIT37587	Pasteurella multocida	214664	Pasteurella multocida	98.6	689	816	84.4
2682	IHIT37588	Pasteurella multocida	214664	Pasteurella multocida	98.6	687	807	85.1
2683	IHIT37770	Pasteurella multocida	214664	Pasteurella multocida	98.6	694	836	83
2684	IHIT37589	Pasteurella multocida	214664	Pasteurella multocida	98.6	682	803	84.9
2685	IHIT39154	Pasteurella multocida	214664	Pasteurella multocida	98.7	651	709	91.8
2686	IHIT37771	Pasteurella multocida	214664	Pasteurella multocida	98.6	691	768	90
2687	IHIT39151	Pasteurella multocida	214664	Pasteurella multocida	98.7	649	713	91
2688	IHIT39152	Pasteurella multocida	214664	Pasteurella multocida	98.7	654	701	93.3
2689	IHIT39153	Pasteurella multocida	214664	Pasteurella multocida	98.7	654	702	93.2
2690	IHIT39155	Pasteurella multocida	214664	Pasteurella multocida	98.7	647	708	91.4
2691	IHIT25111	Pasteurella multocida	214664	Pasteurella multocida	98.6	691	798	86.6
2692	IHIT39156	Pasteurella multocida	214664	Pasteurella multocida	98.7	657	757	86.8
2693	IHIT39157	Pasteurella multocida	214664	Pasteurella multocida	98.6	665	730	91.1
2694	IHIT39159	Pasteurella multocida	214664	Pasteurella multocida	98.7	647	702	92.2
2695	IHIT39160	Pasteurella multocida	214664	Pasteurella multocida	98.7	652	711	91.7
2696	IHIT39158	Pasteurella multocida	214664	Pasteurella multocida	98.7	657	764	86
2697	IHIT39161	Pasteurella multocida	214664	Pasteurella multocida	98.7	639	689	92.7
2698	IHIT37640	Pasteurella multocida	214664	Pasteurella multocida	98.5	691	818	84.5
2699	IHIT39162	Pasteurella multocida	214664	Pasteurella multocida	98.8	650	736	88.3
2700	IHIT39163	Pasteurella multocida	214664	Pasteurella multocida	98.7	648	734	88.3
2701	IHIT37641	Pasteurella multocida	214664	Pasteurella multocida	98.5	692	825	83.9
2702	IHIT25112	Pasteurella multocida	214664	Pasteurella multocida	98.6	691	754	91.6
2704	IHIT36467	Pasteurella multocida	214664	Pasteurella multocida	98.6	676	731	92.5
2705	BF	Pasteurella multocida	214664	Pasteurella multocida	98.5	691	814	84.9
2708	IHIT36466	Pasteurella multocida	214664	Pasteurella multocida	98.6	693	836	82.9
2758	10066	Pasteurella multocida	337707	Pasteurella multocida	98.7	676	757	89.3
2759	10055	Pasteurella multocida	313922	Pasteurella multocida	98.9	686	740	92.7
2760	10065	Pasteurella multocida	337707	Pasteurella multocida	98.7	699	762	91.7
2761	10067	Pasteurella multocida	214664	Pasteurella multocida	98.7	702	780	90
2762	10086	Pasteurella multocida	214664	Pasteurella multocida	98.8	688	757	90.9
2764	10091	Pasteurella multocida	313922	Pasteurella multocida	98.7	648	701	92.4
2765	10088	Pasteurella multocida	214664	Pasteurella multocida	98.8	657	721	91.1
2766	10098	Pasteurella multocida	337707	Pasteurella multocida	98.6	689	754	91.4
2767	10097	Pasteurella multocida	313922	Pasteurella multocida	98.8	653	698	93.6
2768	10151	Pasteurella multocida	214664	Pasteurella multocida	98.7	633	667	94.9
2769	10142	Pasteurella multocida	214664	Pasteurella multocida	98.7	602	647	93
2770	10165	Pasteurella multocida	313922	Pasteurella multocida	98.9	593	608	97.5
2772	1-Mar	Pasteurella multocida	337707	Pasteurella multocida	98.7	708	756	93.7
2774	6099	Pasteurella multocida	313922	Pasteurella multocida	98.9	666	725	91.9
2775	6055	Pasteurella multocida	214664	Pasteurella multocida	98.7	632	675	93.6
2776	6110	Pasteurella multocida	337707	Pasteurella multocida	98.8	648	686	94.5
2777	6114	Pasteurella multocida	214664	Pasteurella multocida	98.7	635	683	93
2778	6514	Pasteurella multocida	214664	Pasteurella multocida	98.7	689	757	91
2779	6630	Pasteurella multocida	214664	Pasteurella multocida	98.7	674	730	92.3
2780	6756	Pasteurella multocida	214664	Pasteurella multocida	98.8	642	693	92.6
2781	6757	Pasteurella multocida	214664	Pasteurella multocida	98.7	643	681	94.4
2782	6827	Pasteurella multocida	313922	Pasteurella multocida	99	595	627	94.9
2783	9460	Pasteurella multocida	313922	Pasteurella multocida	98.6	715	775	92.3
2784	9464	Pasteurella multocida	337707	Pasteurella multocida	98.7	714	796	89.7
2785	9486	Pasteurella multocida	313922	Pasteurella multocida	98.9	699	778	89.8
2786	9491	Pasteurella multocida	313922	Pasteurella multocida	98.7	706	781	90.4
2787	9488	Pasteurella multocida	313922	Pasteurella multocida	98.9	700	758	92.3
2788	9523	Pasteurella multocida	313922	Pasteurella multocida	98.9	707	810	87.3
2789	9577	Pasteurella multocida	313922	Pasteurella multocida	98.7	710	798	89
2790	9574	Pasteurella multocida	313922	Pasteurella multocida	98.9	710	807	88
2791	9578	Pasteurella multocida	313922	Pasteurella multocida	98.8	704	776	90.7
2792	9599	Pasteurella multocida	313922	Pasteurella multocida	98.7	711	753	94.4
2793	9603	Pasteurella multocida	313922	Pasteurella multocida	98.7	705	775	91
2794	9605	Pasteurella multocida	337707	Pasteurella multocida	98.6	712	786	90.6
2795	9612	Pasteurella multocida	313922	Pasteurella multocida	99	706	788	89.6
2796	9613	Pasteurella multocida	313922	Pasteurella multocida	98.8	704	773	91.1
2797	9621	Pasteurella multocida	313922	Pasteurella multocida	98.7	706	781	90.4
2798	9632	Pasteurella multocida	313922	Pasteurella multocida	98.9	706	767	92
2799	9670	Pasteurella multocida	214664	Pasteurella multocida	98.7	711	768	92.6
2800	9672	Pasteurella multocida	313922	Pasteurella multocida	99	682	703	97
2801	9673	Pasteurella multocida	313922	Pasteurella multocida	98.9	702	730	96.2
2802	9674	Pasteurella multocida	313922	Pasteurella multocida	98.9	695	714	97.3
2803	9675	Pasteurella multocida	214664	Pasteurella multocida	98.6	689	782	88.1
2804	9711	Pasteurella multocida	214664	Pasteurella multocida	98.6	703	755	93.1
2805	9678	Pasteurella multocida	313922	Pasteurella multocida	98.9	708	776	91.2
2806	9714	Pasteurella multocida	214664	Pasteurella multocida	98.6	704	775	90.8
2807	9717	Pasteurella multocida	214664	Pasteurella multocida	98.7	707	768	92.1
2808	9718	Pasteurella multocida	214664	Pasteurella multocida	98.7	676	730	92.6
2809	9720	Pasteurella multocida	214664	Pasteurella multocida	98.7	695	741	93.8
2810	9719	Pasteurella multocida	214664	Pasteurella multocida	98.7	671	714	94
2811	9731	Pasteurella multocida	313922	Pasteurella multocida	98.8	702	758	92.6
2812	9721	Pasteurella multocida	214664	Pasteurella multocida	98.6	674	727	92.7
2813	9813	Pasteurella multocida	214664	Pasteurella multocida	98.6	684	789	86.7
2814	9778	Pasteurella multocida	337707	Pasteurella multocida	98.7	728	771	94.4
2815	9803	Pasteurella multocida	313922	Pasteurella multocida	98.7	707	792	89.3
2816	9821	Pasteurella multocida	337707	Pasteurella multocida	98.6	709	748	94.8
2817	9818	Pasteurella multocida	313922	Pasteurella multocida	99	703	762	92.3
2818	9827	Pasteurella multocida	313922	Pasteurella multocida	99	684	732	93.4
2819	9832	Pasteurella multocida	313922	Pasteurella multocida	98.6	706	779	90.6
2820	9833	Pasteurella multocida	313922	Pasteurella multocida	98.9	690	743	92.9
2821	9840	Pasteurella multocida	214664	Pasteurella multocida	98.6	692	793	87.3
2822	9847	Pasteurella multocida	313922	Pasteurella multocida	98.9	653	694	94.1
2823	9846	Pasteurella multocida	337707	Pasteurella multocida	98.5	701	758	92.5
2824	9871	Pasteurella multocida	337707	Pasteurella multocida	98.4	659	684	96.3
2825	9866	Pasteurella multocida	313922	Pasteurella multocida	98.9	691	745	92.8
2826	9875	Pasteurella multocida	214664	Pasteurella multocida	98.4	636	687	92.6
2827	9889	Pasteurella multocida	214664	Pasteurella multocida	98.7	656	698	94
2828	9890	Pasteurella multocida	214664	Pasteurella multocida	98.7	655	703	93.2
2829	9903	Pasteurella multocida	214664	Pasteurella multocida	98.7	706	767	92
2830	9895	Pasteurella multocida	214664	Pasteurella multocida	98.7	651	686	94.9
2831	9902	Pasteurella multocida	214664	Pasteurella multocida	98.7	680	734	92.6
2832	9904	Pasteurella multocida	214664	Pasteurella multocida	98.4	658	711	92.5
2833	9911	Pasteurella multocida	337707	Pasteurella multocida	98.7	699	746	93.7
2834	9941	Pasteurella multocida	337707	Pasteurella multocida	98.3	699	776	90.1
2835	9917	Pasteurella multocida	337707	Pasteurella multocida	98.7	696	758	91.8
2836	9955	Pasteurella multocida	214664	Pasteurella multocida	98.7	688	747	92.1
2837	9953	Pasteurella multocida	214664	Pasteurella multocida	98.7	689	741	93
2838	9952	Pasteurella multocida	214664	Pasteurella multocida	98.7	696	755	92.2
2839	9956	Pasteurella multocida	214664	Pasteurella multocida	98.7	701	758	92.5
2840	9958	Pasteurella multocida	214664	Pasteurella multocida	98.4	702	756	92.9
2841	9972	Pasteurella multocida	337707	Pasteurella multocida	98.7	694	757	91.7
2842	9978	Pasteurella multocida	313922	Pasteurella multocida	98.9	708	748	94.7
2843	9976	Pasteurella multocida	214664	Pasteurella multocida	98.7	692	764	90.6
2844	9973	Pasteurella multocida	214664	Pasteurella multocida	98.7	690	762	90.6
2845	9981	Pasteurella multocida	214664	Pasteurella multocida	98.2	689	736	93.6
2846	L3	Pasteurella multocida	214664	Pasteurella multocida	98.7	673	744	90.5
2847	9995	Pasteurella multocida	337707	Pasteurella multocida	98.9	694	721	96.3
2848	LR1	Pasteurella multocida	214664	Pasteurella multocida	98.7	675	740	91.2
2849	Liver1	Pasteurella multocida	214664	Pasteurella multocida	98.7	655	727	90.1
2850	Liver2	Pasteurella multocida	214664	Pasteurella multocida	98.7	668	738	90.5
2851	Liver3	Pasteurella multocida	214664	Pasteurella multocida	98.6	676	758	89.2
2871	10023	Pasteurella multocida	214664	Pasteurella multocida	98.2	613	736	83.3
2873	10024	Pasteurella multocida	214664	Pasteurella multocida	99.9	705	810	87
2874	10025	Pasteurella multocida	214664	Pasteurella multocida	99.8	713	826	86.3
2875	10026	Pasteurella multocida	214664	Pasteurella multocida	99.9	717	797	90
2876	10033	Pasteurella multocida	214664	Pasteurella multocida	98.7	705	770	91.6
2877	10027	Pasteurella multocida	214664	Pasteurella multocida	99.9	716	813	88.1
2878	10042	Pasteurella multocida	214664	Pasteurella multocida	98.6	698	758	92.1
2879	10045	Pasteurella multocida	337707	Pasteurella multocida	98.4	698	747	93.4
2880	10046	Pasteurella multocida	214664	Pasteurella multocida	98.7	712	782	91
2881	10049	Pasteurella multocida	313922	Pasteurella multocida	98.8	699	763	91.6
2882	10050	Pasteurella multocida	214664	Pasteurella multocida	98.6	706	802	88
2883	10053	Pasteurella multocida	214664	Pasteurella multocida	98.6	704	774	91
2884	10100	Pasteurella multocida	214664	Pasteurella multocida	98.5	650	706	92.1
2885	10139	Pasteurella multocida	214664	Pasteurella multocida	98.7	609	652	93.4
2886	10138	Pasteurella multocida	214664	Pasteurella multocida	98.7	618	659	93.8
2888	2-Mar	Pasteurella multocida	214664	Pasteurella multocida	98.7	688	759	90.6
2889	4-Mar	Pasteurella multocida	337707	Pasteurella multocida	98.7	708	777	91.1
2890	4	Pasteurella multocida	337707	Pasteurella multocida	98.6	710	760	93.4
2891	5	Pasteurella multocida	214664	Pasteurella multocida	98.7	679	752	90.3
2892	5505	Pasteurella multocida	214664	Pasteurella multocida	98.7	672	723	92.9
2893	5736	Pasteurella multocida	313922	Pasteurella multocida	98.8	672	725	92.7
2894	5780	Pasteurella multocida	214664	Pasteurella multocida	98.5	656	730	89.9
2895	5618	Pasteurella multocida	214664	Pasteurella multocida	98.7	672	720	93.3
2896	5864	Pasteurella multocida	214664	Pasteurella multocida	98.7	685	781	87.7
2897	6	Pasteurella multocida	214664	Pasteurella multocida	98.6	688	758	90.8
2898	6052	Pasteurella multocida	214664	Pasteurella multocida	98.7	698	743	93.9
2899	6053	Pasteurella multocida	214664	Pasteurella multocida	98.7	678	742	91.4
2900	6054	Pasteurella multocida	214664	Pasteurella multocida	98.8	658	695	94.7
2901	6846	Pasteurella multocida	313922	Pasteurella multocida	98.9	613	652	94
2902	7	Pasteurella multocida	214664	Pasteurella multocida	98.7	687	756	90.9
2903	9063	Pasteurella multocida	313922	Pasteurella multocida	98.8	715	756	94.6
2904	8963	Pasteurella multocida	313922	Pasteurella multocida	98.8	702	776	90.5
2905	9076	Pasteurella multocida	313922	Pasteurella multocida	98.8	709	751	94.4
2906	9086	Pasteurella multocida	214664	Pasteurella multocida	98.2	690	828	83.3
2907	9102	Pasteurella multocida	337707	Pasteurella multocida	98.8	714	775	92.1
2908	9185	Pasteurella multocida	313922	Pasteurella multocida	98.8	701	770	91
2909	9198	Pasteurella multocida	337707	Pasteurella multocida	98.8	720	773	93.1
2910	9193	Pasteurella multocida	313922	Pasteurella multocida	98.9	717	772	92.9
2911	9224	Pasteurella multocida	337707	Pasteurella multocida	98.8	706	764	92.4
2912	9242	Pasteurella multocida	337707	Pasteurella multocida	98.9	704	753	93.5
2913	9237	Pasteurella multocida	337707	Pasteurella multocida	98.8	714	764	93.5
2914	9367	Pasteurella multocida	313922	Pasteurella multocida	98.8	710	764	92.9
2916	9457	Pasteurella multocida	337707	Pasteurella multocida	98.7	683	752	90.8
2917	9458	Pasteurella multocida	337707	Pasteurella multocida	98.7	682	740	92.2
2918	Liver4	Pasteurella multocida	214664	Pasteurella multocida	98.7	674	755	89.3
2919	M-1404	Pasteurella multocida	214664	Pasteurella multocida	98.6	666	727	91.6
2920	MV3	Pasteurella multocida	214664	Pasteurella multocida	98.8	654	719	91
2921	MV4	Pasteurella multocida	214664	Pasteurella multocida	98.7	663	730	90.8
2922	P-1573	Pasteurella multocida	214664	Pasteurella multocida	98.8	681	741	91.9
2923	P-1581	Pasteurella multocida	313922	Pasteurella multocida	99.1	657	692	94.9
2924	P-1591	Pasteurella multocida	313922	Pasteurella multocida	99.1	626	652	96
2925	P-1662	Pasteurella multocida	214664	Pasteurella multocida	98.8	643	695	92.5
2927	P-1702	Pasteurella multocida	214664	Pasteurella multocida	98.5	632	666	94.9
2931	P-2237	Pasteurella multocida	337707	Pasteurella multocida	98.6	663	730	90.8
2932	P-2225	Pasteurella multocida	214664	Pasteurella multocida	98.7	663	715	92.7
2933	P-903	Pasteurella multocida	337707	Pasteurella multocida	98.6	691	776	89
2935	P1059-1	Pasteurella multocida	214664	Pasteurella multocida	98.6	678	754	89.9
2936	P1059-2	Pasteurella multocida	214664	Pasteurella multocida	98.7	656	708	92.7
2937	P1059-3	Pasteurella multocida	214664	Pasteurella multocida	98.6	694	758	91.6
2938	P18_S2	Pasteurella multocida	214664	Pasteurella multocida	98.7	590	627	94.1
2939	P19_S2	Pasteurella multocida	214664	Pasteurella multocida	98.6	536	571	93.9
2941	PP106_S19	Pasteurella multocida	337707	Pasteurella multocida	99.2	654	672	97.3
2942	PP696_S42	Pasteurella multocida	214664	Pasteurella multocida	98.8	559	582	96
2943	PP698_S44	Pasteurella multocida	214664	Pasteurella multocida	98.7	613	655	93.6
2944	PP697_S43	Pasteurella multocida	214664	Pasteurella multocida	98.7	614	645	95.2
2945	PP700_S46	Pasteurella multocida	214664	Pasteurella multocida	100	645	677	95.3
2946	PP699_S45	Pasteurella multocida	337707	Pasteurella multocida	98.6	598	650	92
2947	PP701_S47	Pasteurella multocida	313922	Pasteurella multocida	98.9	655	702	93.3
2948	PP107_S20	Pasteurella multocida	214664	Pasteurella multocida	98.8	682	747	91.3
2949	PP90_S3	Pasteurella multocida	313922	Pasteurella multocida	98.9	560	593	94.4
2950	PP85_S62	Pasteurella multocida	214664	Pasteurella multocida	98.8	545	566	96.3
2951	PP92_S5	Pasteurella multocida	313922	Pasteurella multocida	98.9	661	686	96.4
2952	PP94_S7	Pasteurella multocida	214664	Pasteurella multocida	98.7	615	643	95.6
2953	PP93_S6	Pasteurella multocida	214664	Pasteurella multocida	98.7	635	660	96.2
2954	PP943_S55	Pasteurella multocida	313922	Pasteurella multocida	98.9	696	767	90.7
2958	BTYP1	Pasteurella multocida	337707	Pasteurella multocida	98.6	703	746	94.2
2959	10017	Pasteurella multocida	337707	Pasteurella multocida	98.3	701	744	94.2
2960	PP108_S21	Pasteurella multocida	214664	Pasteurella multocida	98.8	661	728	90.8
2961	10002	Pasteurella multocida	214664	Pasteurella multocida	98.7	693	773	89.7
2962	PP98_S11	Pasteurella multocida	214664	Pasteurella multocida	98.8	558	608	91.8
2963	PP95_S8	Pasteurella multocida	214664	Pasteurella multocida	98.7	599	623	96.1
2964	PP110_S23	Pasteurella multocida	214664	Pasteurella multocida	98.8	671	701	95.7
2965	PP109_S22	Pasteurella multocida	214664	Pasteurella multocida	98.8	662	730	90.7
2966	PP111_S24	Pasteurella multocida	214664	Pasteurella multocida	98.7	605	649	93.2
2967	PP112_S25	Pasteurella multocida	214664	Pasteurella multocida	98.8	596	623	95.7
2968	PP114_S27	Pasteurella multocida	214664	Pasteurella multocida	98.5	638	691	92.3
2969	PP115_S28	Pasteurella multocida	214664	Pasteurella multocida	98.7	675	715	94.4
2970	PP113_S26	Pasteurella multocida	214664	Pasteurella multocida	98.7	600	625	96
2971	P20_S3	Pasteurella multocida	214664	Pasteurella multocida	98.6	630	680	92.6
2972	PP149_S6	Pasteurella multocida	214664	Pasteurella multocida	98.7	639	668	95.7
2973	PP299_S28	Pasteurella multocida	214664	Pasteurella multocida	98.6	691	750	92.1
2974	PP298_S27	Pasteurella multocida	313922	Pasteurella multocida	98.9	682	740	92.2
2975	PP150_S7	Pasteurella multocida	214664	Pasteurella multocida	98.7	597	638	93.6
2976	PP300_S29	Pasteurella multocida	214664	Pasteurella multocida	98.7	681	722	94.3
2977	PP301_S30	Pasteurella multocida	214664	Pasteurella multocida	98.7	684	733	93.3
2978	PP302_S31	Pasteurella multocida	214664	Pasteurella multocida	98.6	697	733	95.1
2979	PP303_S32	Pasteurella multocida	214664	Pasteurella multocida	98.7	690	734	94
2980	PP102_S15	Pasteurella multocida	214664	Pasteurella multocida	98.8	600	625	96
2981	PP305_S34	Pasteurella multocida	337707	Pasteurella multocida	98.8	679	720	94.3
2982	PP306_S35	Pasteurella multocida	214664	Pasteurella multocida	98.7	687	733	93.7
2983	PP304_S33	Pasteurella multocida	337707	Pasteurella multocida	98.8	659	694	95
2984	PP308_S37	Pasteurella multocida	214664	Pasteurella multocida	98.7	682	719	94.9
2985	PP309_S38	Pasteurella multocida	214664	Pasteurella multocida	98.6	690	746	92.5
2986	PP310_S39	Pasteurella multocida	214664	Pasteurella multocida	98.6	687	747	92
2987	PP311_S40	Pasteurella multocida	214664	Pasteurella multocida	98.5	697	755	92.3
2988	PP312_S41	Pasteurella multocida	214664	Pasteurella multocida	98.6	632	678	93.2
2989	PP313_S42	Pasteurella multocida	214664	Pasteurella multocida	98.7	651	684	95.2
2990	PP103_S16	Pasteurella multocida	214664	Pasteurella multocida	98.8	580	633	91.6
2991	PP315_S44	Pasteurella multocida	214664	Pasteurella multocida	98.7	686	722	95
2992	PP314_S43	Pasteurella multocida	214664	Pasteurella multocida	98.7	678	713	95.1
2993	PP316_S45	Pasteurella multocida	214664	Pasteurella multocida	98.6	680	737	92.3
2994	PP317_S46	Pasteurella multocida	214664	Pasteurella multocida	98.7	658	696	94.5
2995	PP318_S47	Pasteurella multocida	214664	Pasteurella multocida	98.7	644	678	95
2996	PP319_S48	Pasteurella multocida	214664	Pasteurella multocida	98.6	685	724	94.6
2997	PP34_S11	Pasteurella multocida	214664	Pasteurella multocida	98.8	564	588	95.9
2998	PP35_S12	Pasteurella multocida	313922	Pasteurella multocida	99	545	560	97.3
2999	PP42_S19	Pasteurella multocida	214664	Pasteurella multocida	98.7	603	630	95.7
3000	PP43_S20	Pasteurella multocida	214664	Pasteurella multocida	98.8	588	609	96.6
3001	PP45_S22	Pasteurella multocida	214664	Pasteurella multocida	98.5	638	671	95.1
3002	PP51_S28	Pasteurella multocida	214664	Pasteurella multocida	98.7	628	656	95.7
3003	PP48_S25	Pasteurella multocida	214664	Pasteurella multocida	98.8	540	558	96.8
3004	PP52_S29	Pasteurella multocida	214664	Pasteurella multocida	98.6	651	678	96
3005	PP55_S32	Pasteurella multocida	214664	Pasteurella multocida	98.7	623	648	96.1
3006	PP57_S34	Pasteurella multocida	214664	Pasteurella multocida	98.8	585	611	95.7
3007	PP58_S35	Pasteurella multocida	214664	Pasteurella multocida	98.8	596	620	96.1
3008	PP60_S37	Pasteurella multocida	214664	Pasteurella multocida	98.8	549	570	96.3
3009	PP59_S36	Pasteurella multocida	214664	Pasteurella multocida	98.8	548	570	96.1
3010	PP69_S46	Pasteurella multocida	214664	Pasteurella multocida	98.8	574	599	95.8
3011	PP63_S40	Pasteurella multocida	313922	Pasteurella multocida	99	597	614	97.2
3012	PP694_S40	Pasteurella multocida	214664	Pasteurella multocida	98.8	635	671	94.6
3013	PP695_S41	Pasteurella multocida	214664	Pasteurella multocida	98.7	581	609	95.4
3014	PP151_S8	Pasteurella multocida	337707	Pasteurella multocida	98.9	630	640	98.4
3015	PP152_S9	Pasteurella multocida	214664	Pasteurella multocida	98.7	560	612	91.5
3016	PP153_S10	Pasteurella multocida	337707	Pasteurella multocida	98.7	618	660	93.6
3017	PP154_S11	Pasteurella multocida	214664	Pasteurella multocida	99.9	647	696	93
3018	PP156_S13	Pasteurella multocida	337707	Pasteurella multocida	98.7	671	738	90.9
3019	PP155_S12	Pasteurella multocida	337707	Pasteurella multocida	98.7	673	701	96
3020	PP157_S14	Pasteurella multocida	214664	Pasteurella multocida	98.8	650	687	94.6
3021	PP274_S3	Pasteurella multocida	337707	Pasteurella multocida	98.8	626	660	94.8
3022	P22_S5	Pasteurella multocida	214664	Pasteurella multocida	98.8	660	708	93.2
3023	PP275_S4	Pasteurella multocida	214664	Pasteurella multocida	98.8	666	739	90.1
3024	PP276_S5	Pasteurella multocida	214664	Pasteurella multocida	98.7	667	705	94.6
3025	PP278_S7	Pasteurella multocida	337707	Pasteurella multocida	98.8	669	710	94.2
3026	PP277_S6	Pasteurella multocida	214664	Pasteurella multocida	98.8	676	750	90.1
3027	PP279_S8	Pasteurella multocida	337707	Pasteurella multocida	98.8	636	671	94.8
3028	PP280_S9	Pasteurella multocida	214664	Pasteurella multocida	98.8	620	680	91.2
3029	PP281_S10	Pasteurella multocida	214664	Pasteurella multocida	98.8	625	655	95.4
3030	PP283_S12	Pasteurella multocida	214664	Pasteurella multocida	98.8	661	734	90.1
3031	PP282_S11	Pasteurella multocida	214664	Pasteurella multocida	98.8	667	738	90.4
3032	PP100_S13	Pasteurella multocida	337707	Pasteurella multocida	98.9	624	659	94.7
3033	PP284_S13	Pasteurella multocida	214664	Pasteurella multocida	98.8	679	755	89.9
3034	PP285_S14	Pasteurella multocida	214664	Pasteurella multocida	98.7	679	725	93.7
3035	PP286_S15	Pasteurella multocida	337707	Pasteurella multocida	98.8	692	717	96.5
3036	PP287_S16	Pasteurella multocida	214664	Pasteurella multocida	98.8	669	715	93.6
3037	PP288_S17	Pasteurella multocida	214664	Pasteurella multocida	98.7	607	634	95.7
3038	PP289_S18	Pasteurella multocida	214664	Pasteurella multocida	98.8	634	671	94.5
3039	PP29_S6	Pasteurella multocida	214664	Pasteurella multocida	98.7	537	568	94.5
3040	PP290_S19	Pasteurella multocida	214664	Pasteurella multocida	98.8	668	704	94.9
3041	PP291_S20	Pasteurella multocida	214664	Pasteurella multocida	98.7	680	717	94.8
3042	PP101_S14	Pasteurella multocida	214664	Pasteurella multocida	98.7	646	672	96.1
3043	PP293_S22	Pasteurella multocida	214664	Pasteurella multocida	98.7	670	710	94.4
3044	PP292_S21	Pasteurella multocida	214664	Pasteurella multocida	98.8	668	711	94
3045	PP294_S23	Pasteurella multocida	214664	Pasteurella multocida	98.7	672	705	95.3
3046	PP297_S26	Pasteurella multocida	214664	Pasteurella multocida	98.7	659	691	95.4
3047	PP295_S24	Pasteurella multocida	214664	Pasteurella multocida	98.8	667	710	93.9
3122	HOPS139	Pasteurella multocida	214664	Pasteurella multocida	98.3	691	832	83.1
3124	PDT001574806.1	Pasteurella multocida	313922	Pasteurella multocida	98.9	683	726	94.1
3125	PDT001574805.1	Pasteurella multocida	214664	Pasteurella multocida	98.7	648	710	91.3
3126	PDT001574804.1	Pasteurella multocida	214664	Pasteurella multocida	98.7	682	744	91.7
3127	PDT001574802.1	Pasteurella multocida	337707	Pasteurella multocida	98.6	711	749	94.9
3128	PDT001574803.1	Pasteurella multocida	337707	Pasteurella multocida	98.3	673	722	93.2
3129	PDT001574801.1	Pasteurella multocida	337707	Pasteurella multocida	98.6	683	749	91.2
3130	PDT001574799.1	Pasteurella multocida	214664	Pasteurella multocida	98.7	689	745	92.5
3131	PDT001574800.1	Pasteurella multocida	313922	Pasteurella multocida	98.9	703	754	93.2
3132	PDT001574798.1	Pasteurella multocida	337707	Pasteurella multocida	98.6	665	736	90.4
3133	PDT001574797.1	Pasteurella multocida	337707	Pasteurella multocida	98.2	684	742	92.2
3134	PDT001574796.1	Pasteurella multocida	337707	Pasteurella multocida	98.3	678	736	92.1
3135	PDT001574795.1	Pasteurella multocida	313922	Pasteurella multocida	98.8	700	769	91
3136	PDT001574794.1	Pasteurella multocida	313922	Pasteurella multocida	99	647	681	95
3137	PDT001574793.1	Pasteurella multocida	313922	Pasteurella multocida	98.8	683	763	89.5
3138	PDT001574792.1	Pasteurella multocida	337707	Pasteurella multocida	98.9	663	691	95.9
3139	PDT001574791.1	Pasteurella multocida	337707	Pasteurella multocida	98.7	658	718	91.6
3140	PDT001574790.1	Pasteurella multocida	313922	Pasteurella multocida	98.9	648	699	92.7
3141	PDT001574789.1	Pasteurella multocida	214664	Pasteurella multocida	98.8	641	679	94.4
3142	PDT001574788.1	Pasteurella multocida	313922	Pasteurella multocida	99	642	673	95.4
3143	PDT001574787.1	Pasteurella multocida	214664	Pasteurella multocida	99.8	665	755	88.1
3144	PDT001574786.1	Pasteurella multocida	214664	Pasteurella multocida	98.7	641	705	90.9
3145	PDT001574782.1	Pasteurella multocida	214664	Pasteurella multocida	98.6	700	737	95
3146	PDT001574781.1	Pasteurella multocida	313922	Pasteurella multocida	99	674	710	94.9
3147	PDT001574783.1	Pasteurella multocida	313922	Pasteurella multocida	98.8	656	716	91.6
3148	PDT001574778.1	Pasteurella multocida	214664	Pasteurella multocida	98.8	642	670	95.8
3149	PDT001574780.1	Pasteurella multocida	337707	Pasteurella multocida	98.7	589	623	94.5
3150	PDT001574776.1	Pasteurella multocida	313922	Pasteurella multocida	99	710	792	89.6
3151	PDT001574777.1	Pasteurella multocida	214664	Pasteurella multocida	98.7	679	734	92.5
3152	PDT001574779.1	Pasteurella multocida	214664	Pasteurella multocida	98.5	650	732	88.8
3153	PDT001574785.1	Pasteurella multocida	214664	Pasteurella multocida	98.6	695	773	89.9
3154	PDT001574775.1	Pasteurella multocida	337707	Pasteurella multocida	98.3	682	727	93.8
3155	PDT001574772.1	Pasteurella multocida	313922	Pasteurella multocida	98.9	660	720	91.7
3156	PDT001574773.1	Pasteurella multocida	313922	Pasteurella multocida	98.8	715	781	91.5
3157	PDT001574774.1	Pasteurella multocida	313922	Pasteurella multocida	98.8	701	787	89.1
3158	PDT001574771.1	Pasteurella multocida	214664	Pasteurella multocida	98.7	696	768	90.6
3159	PDT001574769.1	Pasteurella multocida	214664	Pasteurella multocida	98.7	707	826	85.6
3160	PDT001574770.1	Pasteurella multocida	214664	Pasteurella multocida	98.5	689	760	90.7
3161	PDT001574768.1	Pasteurella multocida	214664	Pasteurella multocida	98.6	651	724	89.9
3162	PDT001574767.1	Pasteurella multocida	337707	Pasteurella multocida	98.8	705	769	91.7
3163	PDT001574766.1	Pasteurella multocida	214664	Pasteurella multocida	98.6	717	826	86.8
3164	PDT001574764.1	Pasteurella multocida	214664	Pasteurella multocida	98.6	699	784	89.2
3165	PDT001574765.1	Pasteurella multocida	214664	Pasteurella multocida	98.7	626	671	93.3
3166	PDT001574763.1	Pasteurella multocida	214664	Pasteurella multocida	98.7	601	624	96.3
3167	PDT001574762.1	Pasteurella multocida	337707	Pasteurella multocida	98.9	720	784	91.8
3168	PDT001574761.1	Pasteurella multocida	214664	Pasteurella multocida	98.8	677	743	91.1
3169	PDT001574760.1	Pasteurella multocida	214664	Pasteurella multocida	98.2	669	741	90.3
3170	PDT001574759.1	Pasteurella multocida	214664	Pasteurella multocida	98.4	699	848	82.4
3171	PDT001574758.1	Pasteurella multocida	313922	Pasteurella multocida	98.7	699	759	92.1
3172	PDT001574757.1	Pasteurella multocida	214664	Pasteurella multocida	98.7	694	768	90.4
3173	PDT001574756.1	Pasteurella multocida	313922	Pasteurella multocida	99	670	696	96.3
3174	PDT001574754.1	Pasteurella multocida	214664	Pasteurella multocida	98.5	698	782	89.3
3175	PDT001574755.1	Pasteurella multocida	214664	Pasteurella multocida	98.7	657	703	93.5
3176	PDT001574753.1	Pasteurella multocida	214664	Pasteurella multocida	98.5	695	758	91.7
3177	PDT001574751.1	Pasteurella multocida	337707	Pasteurella multocida	98.6	643	670	96
3178	PDT001574752.1	Pasteurella multocida	313922	Pasteurella multocida	98.7	704	853	82.5
3179	PDT001574749.1	Pasteurella multocida	214664	Pasteurella multocida	98.6	708	887	79.8
3180	PDT001574750.1	Pasteurella multocida	214664	Pasteurella multocida	98.7	690	727	94.9
3181	PDT001574747.1	Pasteurella multocida	214664	Pasteurella multocida	98.8	616	644	95.7
3182	PDT001574748.1	Pasteurella multocida	313922	Pasteurella multocida	98.8	708	763	92.8
3183	PDT001574745.1	Pasteurella multocida	214664	Pasteurella multocida	98.7	694	736	94.3
3184	PDT001574746.1	Pasteurella multocida	214664	Pasteurella multocida	99.9	717	742	96.6
3185	PDT001574744.1	Pasteurella multocida	337707	Pasteurella multocida	98.5	698	815	85.6
3186	PDT001574742.1	Pasteurella multocida	214664	Pasteurella multocida	98.6	631	687	91.8
3187	PDT001574743.1	Pasteurella multocida	214664	Pasteurella multocida	98.6	642	691	92.9
3188	PDT001574740.1	Pasteurella multocida	214664	Pasteurella multocida	98.3	685	748	91.6
3189	PDT001574739.1	Pasteurella multocida	313922	Pasteurella multocida	99	626	659	95
3190	PDT001574738.1	Pasteurella multocida	214664	Pasteurella multocida	98.8	643	681	94.4
3191	PDT001574737.1	Pasteurella multocida	313922	Pasteurella multocida	99	666	700	95.1
3192	PDT001574735.1	Pasteurella multocida	214664	Pasteurella multocida	98.7	681	744	91.5
3193	PDT001574736.1	Pasteurella multocida	214664	Pasteurella multocida	98.6	644	691	93.2
3194	1D-776	Pasteurella multocida	313922	Pasteurella multocida	98.7	704	794	88.7
3195	IHIT37773	Pasteurella multocida	214664	Pasteurella multocida	98.5	694	813	85.4
3196	PM-3	Pasteurella multocida	337707	Pasteurella multocida	98.7	729	782	93.2
3197	Neville1	Pasteurella multocida	337707	Pasteurella multocida	97.3	678	739	91.7
3198	19BRD-057	Pasteurella multocida	214664	Pasteurella multocida	98.7	726	862	84.2
3199	19BRD-032	Pasteurella multocida	214664	Pasteurella multocida	98.6	729	848	86
3200	18BRD-001	Pasteurella multocida	214664	Pasteurella multocida	98.7	728	859	84.7
3201	P030653/2	Pasteurella multocida	337707	Pasteurella multocida	98.5	719	804	89.4
3202	P030653/1	Pasteurella multocida	337707	Pasteurella multocida	98.5	719	804	89.4
3203	P1933	Pasteurella multocida	214664	Pasteurella multocida	99.8	732	872	83.9
3204	PM140	Pasteurella multocida	337707	Pasteurella multocida	98.5	719	818	87.9
3205	sample-B	Pasteurella multocida	214664	Pasteurella multocida	98.6	704	777	90.6
3206	AKS2021-HT3	Pasteurella multocida	313922	Pasteurella multocida	97.4	706	783	90.2
3207	AKS2022-HT5	Pasteurella multocida	313922	Pasteurella multocida	97.4	711	782	90.9
3208	W22-979.1	Pasteurella multocida	214664	Pasteurella multocida	98.7	704	765	92
3209	W22-3735.1	Pasteurella multocida	214664	Pasteurella multocida	98.4	712	763	93.3
3211	W16-1607.1	Pasteurella multocida	337707	Pasteurella multocida	98.4	710	758	93.7
3214	NCTC10322	Pasteurella multocida	214664	Pasteurella multocida	100	752	756	99.5
3215	NCTC11620	Pasteurella multocida	313922	Pasteurella multocida	99	722	762	94.8
3216	NCTC8489	Pasteurella multocida	337707	Pasteurella multocida	98.8	723	776	93.2
3217	NCTC11995	Pasteurella multocida	313922	Pasteurella multocida	100	755	758	99.6
3218	NCTC10382	Pasteurella multocida	337707	Pasteurella multocida	98.7	729	771	94.6
3219	NCTC10204	Pasteurella multocida	337707	Pasteurella multocida	100	769	775	99.2
3220	NCTC11619	Pasteurella multocida	313922	Pasteurella multocida	99	723	772	93.7
3221	NCTC10323	Pasteurella multocida	214664	Pasteurella multocida	98.6	708	776	91.2
3222	2020-1	Pasteurella multocida	214664	Pasteurella multocida	98.6	693	774	89.5
3322	G5446	Pasteurella multocida	214664	Pasteurella multocida	99.9	716	805	88.9
3323	H0133	Pasteurella multocida	214664	Pasteurella multocida	99.8	719	751	95.7
3324	H0142	Pasteurella multocida	214664	Pasteurella multocida	99.9	719	752	95.6
3325	H0144	Pasteurella multocida	214664	Pasteurella multocida	99.9	718	747	96.1
3326	H0157	Pasteurella multocida	214664	Pasteurella multocida	99.8	712	827	86.1
3327	H0158	Pasteurella multocida	214664	Pasteurella multocida	99.8	719	751	95.7
3328	H0172	Pasteurella multocida	214664	Pasteurella multocida	99.9	717	751	95.5
3329	H0196	Pasteurella multocida	214664	Pasteurella multocida	99.9	721	749	96.3
3330	H0207	Pasteurella multocida	214664	Pasteurella multocida	99.9	720	754	95.5
3331	H0213	Pasteurella multocida	214664	Pasteurella multocida	99.9	720	750	96
3332	H0245	Pasteurella multocida	214664	Pasteurella multocida	99.8	721	752	95.9
3333	H0251	Pasteurella multocida	214664	Pasteurella multocida	99.9	722	752	96
3334	H0298	Pasteurella multocida	214664	Pasteurella multocida	99.9	719	748	96.1
3335	H0376	Pasteurella multocida	214664	Pasteurella multocida	99.9	724	754	96
3336	H0406	Pasteurella multocida	214664	Pasteurella multocida	99.9	720	750	96
3337	H0435	Pasteurella multocida	214664	Pasteurella multocida	99.9	721	749	96.3
3338	H0446	Pasteurella multocida	214664	Pasteurella multocida	99.9	723	753	96
3339	H0448	Pasteurella multocida	214664	Pasteurella multocida	99.9	721	754	95.6
3340	H0457	Pasteurella multocida	214664	Pasteurella multocida	99.9	715	751	95.2
3341	H0459	Pasteurella multocida	214664	Pasteurella multocida	99.9	718	748	96
3342	H0460	Pasteurella multocida	214664	Pasteurella multocida	99.9	719	752	95.6
3343	H0491	Pasteurella multocida	214664	Pasteurella multocida	99.9	719	750	95.9
3344	H0498	Pasteurella multocida	214664	Pasteurella multocida	99.9	711	766	92.8
3345	H0511	Pasteurella multocida	214664	Pasteurella multocida	99.8	710	801	88.6
3346	H0514	Pasteurella multocida	214664	Pasteurella multocida	99.8	712	809	88
3347	H0525	Pasteurella multocida	214664	Pasteurella multocida	99.9	717	798	89.8
3348	H0530	Pasteurella multocida	214664	Pasteurella multocida	99.9	715	724	98.8
3349	H0532	Pasteurella multocida	214664	Pasteurella multocida	99.9	718	728	98.6
3350	H0535	Pasteurella multocida	214664	Pasteurella multocida	99.9	721	746	96.6
3351	H0546	Pasteurella multocida	214664	Pasteurella multocida	99.9	720	747	96.4
3352	H0549	Pasteurella multocida	214664	Pasteurella multocida	99.9	718	752	95.5
3353	H0556	Pasteurella multocida	214664	Pasteurella multocida	99.9	710	780	91
3354	H0561	Pasteurella multocida	214664	Pasteurella multocida	99.9	715	745	96
3355	H0565	Pasteurella multocida	214664	Pasteurella multocida	99.9	709	719	98.6
3356	H0568	Pasteurella multocida	214664	Pasteurella multocida	99.9	709	783	90.5
3357	H0570	Pasteurella multocida	214664	Pasteurella multocida	99.9	716	727	98.5
3358	H0571	Pasteurella multocida	214664	Pasteurella multocida	99.9	721	752	95.9
3359	H0580	Pasteurella multocida	313922	Pasteurella multocida	98.7	708	738	95.9
3360	H0595	Pasteurella multocida	214664	Pasteurella multocida	99.9	722	762	94.8
3361	H0597	Pasteurella multocida	214664	Pasteurella multocida	99.9	709	769	92.2
3362	H0600	Pasteurella multocida	214664	Pasteurella multocida	99.9	719	750	95.9
3363	H0604	Pasteurella multocida	214664	Pasteurella multocida	99.9	717	752	95.3
3364	H0606	Pasteurella multocida	214664	Pasteurella multocida	99.9	720	752	95.7
3365	H0612	Pasteurella multocida	214664	Pasteurella multocida	99.9	714	770	92.7
3366	H0614	Pasteurella multocida	214664	Pasteurella multocida	99.9	721	752	95.9
3367	H0615	Pasteurella multocida	214664	Pasteurella multocida	99.9	720	749	96.1
3368	H0616	Pasteurella multocida	214664	Pasteurella multocida	99.9	721	746	96.6
3369	H0623	Pasteurella multocida	214664	Pasteurella multocida	99.9	721	752	95.9
3370	H0628	Pasteurella multocida	214664	Pasteurella multocida	99.9	704	785	89.7
3371	H0632	Pasteurella multocida	214664	Pasteurella multocida	99.9	716	747	95.9
3372	H0638	Pasteurella multocida	214664	Pasteurella multocida	99.9	716	743	96.4
3373	H0640	Pasteurella multocida	214664	Pasteurella multocida	99.9	722	749	96.4
3374	H0642	Pasteurella multocida	214664	Pasteurella multocida	99.9	719	753	95.5
3375	H0648	Pasteurella multocida	214664	Pasteurella multocida	99.9	718	731	98.2
3376	H0652	Pasteurella multocida	214664	Pasteurella multocida	99.9	718	730	98.4
3377	H0653	Pasteurella multocida	214664	Pasteurella multocida	99.9	722	751	96.1
3378	H0660	Pasteurella multocida	214664	Pasteurella multocida	99.9	717	748	95.9
3379	H0664	Pasteurella multocida	214664	Pasteurella multocida	99.9	712	787	90.5
3380	H0665	Pasteurella multocida	214664	Pasteurella multocida	99.9	704	787	89.5
3381	H0673	Pasteurella multocida	214664	Pasteurella multocida	99.9	720	752	95.7
3382	H0679	Pasteurella multocida	337707	Pasteurella multocida	98.5	691	724	95.4
3383	H0684	Pasteurella multocida	214664	Pasteurella multocida	99.9	714	737	96.9
3384	H0685	Pasteurella multocida	214664	Pasteurella multocida	99.8	708	797	88.8
3385	H0687	Pasteurella multocida	214664	Pasteurella multocida	99.9	721	752	95.9
3386	H0693	Pasteurella multocida	214664	Pasteurella multocida	99.9	718	725	99
3387	H0699	Pasteurella multocida	214664	Pasteurella multocida	99.9	721	758	95.1
3388	H0704	Pasteurella multocida	214664	Pasteurella multocida	99.9	715	750	95.3
3389	H0714	Pasteurella multocida	214664	Pasteurella multocida	99.9	721	729	98.9
3390	H0719	Pasteurella multocida	214664	Pasteurella multocida	99.9	716	727	98.5
3391	H0723	Pasteurella multocida	214664	Pasteurella multocida	99.9	719	738	97.4
3392	H0724	Pasteurella multocida	214664	Pasteurella multocida	99.9	713	737	96.7
3393	H0741	Pasteurella multocida	214664	Pasteurella multocida	99.9	720	752	95.7
3394	H0744	Pasteurella multocida	214664	Pasteurella multocida	99.9	718	789	91
3395	H0745	Pasteurella multocida	214664	Pasteurella multocida	99.9	592	691	85.7
3396	H0751	Pasteurella multocida	214664	Pasteurella multocida	99.9	712	790	90.1
3397	H0752	Pasteurella multocida	214664	Pasteurella multocida	99.9	720	747	96.4
3398	H0755	Pasteurella multocida	214664	Pasteurella multocida	99.9	718	778	92.3
3399	H0759	Pasteurella multocida	214664	Pasteurella multocida	99.9	714	746	95.7
3400	H0763	Pasteurella multocida	214664	Pasteurella multocida	99.8	710	801	88.6
3401	H0764	Pasteurella multocida	214664	Pasteurella multocida	98.1	635	784	81
3402	H0768	Pasteurella multocida	214664	Pasteurella multocida	99.9	709	782	90.7
3403	H0774	Pasteurella multocida	214664	Pasteurella multocida	99.8	711	777	91.5
3404	H0775	Pasteurella multocida	214664	Pasteurella multocida	99.9	717	742	96.6
3405	H0777	Pasteurella multocida	214664	Pasteurella multocida	99.8	705	796	88.6
3406	H0781	Pasteurella multocida	214664	Pasteurella multocida	99.9	719	755	95.2
3407	H0784	Pasteurella multocida	214664	Pasteurella multocida	99.9	714	741	96.4
3408	H0788	Pasteurella multocida	214664	Pasteurella multocida	99.9	709	786	90.2
3409	H0789	Pasteurella multocida	214664	Pasteurella multocida	99.9	720	760	94.7
3410	H0792	Pasteurella multocida	214664	Pasteurella multocida	99.9	722	752	96
3411	H0795	Pasteurella multocida	214664	Pasteurella multocida	99.9	721	752	95.9
3412	H0800	Pasteurella multocida	214664	Pasteurella multocida	99.9	718	745	96.4
3413	H0801	Pasteurella multocida	214664	Pasteurella multocida	99.9	710	810	87.7
3414	H0802	Pasteurella multocida	214664	Pasteurella multocida	99.9	720	752	95.7
3415	H0808	Pasteurella multocida	214664	Pasteurella multocida	99.9	714	778	91.8
3416	H0810	Pasteurella multocida	214664	Pasteurella multocida	99.9	720	752	95.7
3417	H0811	Pasteurella multocida	214664	Pasteurella multocida	99.9	721	752	95.9
3418	H0813	Pasteurella multocida	214664	Pasteurella multocida	99.9	717	729	98.4
3419	H0814	Pasteurella multocida	214664	Pasteurella multocida	99.9	716	749	95.6
3420	H0819	Pasteurella multocida	214664	Pasteurella multocida	99.9	714	743	96.1
3421	H0827	Pasteurella multocida	214664	Pasteurella multocida	99.9	721	752	95.9
3422	H0831	Pasteurella multocida	214664	Pasteurella multocida	99.6	457	524	87.2
3423	H0836	Pasteurella multocida	214664	Pasteurella multocida	99.8	717	761	94.2
3424	H0840	Pasteurella multocida	214664	Pasteurella multocida	99.9	719	747	96.3
3425	IS12-11606	Pasteurella multocida	214664	Pasteurella multocida	98.2	646	719	89.8
3426	IS12-11692	Pasteurella multocida	337707	Pasteurella multocida	98.7	700	742	94.3
3427	IS12-11719	Pasteurella multocida	214664	Pasteurella multocida	98.8	710	765	92.8
3428	IS12-11827	Pasteurella multocida	214664	Pasteurella multocida	98.2	650	719	90.4
3429	IS12-11842	Pasteurella multocida	337707	Pasteurella multocida	98.6	708	761	93
3430	IS12-11852	Pasteurella multocida	214664	Pasteurella multocida	98.1	640	716	89.4
3431	IS12-11978	Pasteurella multocida	337707	Pasteurella multocida	98.8	699	735	95.1
3432	IS12-12061	Pasteurella multocida	337707	Pasteurella multocida	98.9	697	738	94.4
3433	IS12-12225	Pasteurella multocida	337707	Pasteurella multocida	98.7	703	772	91.1
3434	IS12-12293	Pasteurella multocida	214664	Pasteurella multocida	98.3	634	701	90.4
3435	IS12-12403	Pasteurella multocida	337707	Pasteurella multocida	98.7	706	751	94
3436	IS12-12551	Pasteurella multocida	337707	Pasteurella multocida	98.8	701	735	95.4
3437	IS12-12619	Pasteurella multocida	337707	Pasteurella multocida	98.8	700	744	94.1
3438	IS12-12668	Pasteurella multocida	337707	Pasteurella multocida	98.5	694	743	93.4
3439	IS12-12886	Pasteurella multocida	337707	Pasteurella multocida	98.6	710	761	93.3
3440	IS12-13647	Pasteurella multocida	214664	Pasteurella multocida	98.3	640	711	90
3441	IS21-13618	Pasteurella multocida	337707	Pasteurella multocida	98.7	700	747	93.7
3442	IS21-13793	Pasteurella multocida	214664	Pasteurella multocida	98.2	641	725	88.4
3443	IS21-14786	Pasteurella multocida	214664	Pasteurella multocida	100	730	762	95.8
3444	IS21-14788	Pasteurella multocida	214664	Pasteurella multocida	100	729	760	95.9
3445	IS21-14792	Pasteurella multocida	214664	Pasteurella multocida	98.8	707	771	91.7
3446	IS21-14831	Pasteurella multocida	214664	Pasteurella multocida	98.8	702	769	91.3
3447	IS21-14837	Pasteurella multocida	337707	Pasteurella multocida	98.6	701	752	93.2
3448	IS21-15143	Pasteurella multocida	214664	Pasteurella multocida	100	734	763	96.2
3449	IS21-15145	Pasteurella multocida	214664	Pasteurella multocida	99.8	709	802	88.4
3450	IS21-15306	Pasteurella multocida	337707	Pasteurella multocida	98.5	698	751	92.9
3451	IS21-15327	Pasteurella multocida	337707	Pasteurella multocida	98.6	695	747	93
3452	IS21-15354	Pasteurella multocida	337707	Pasteurella multocida	98.6	693	743	93.3
3453	IS21-15457	Pasteurella multocida	337707	Pasteurella multocida	98.6	696	750	92.8
3454	IS21-15484	Pasteurella multocida	214664	Pasteurella multocida	100	731	765	95.6
3455	IS21-15514	Pasteurella multocida	337707	Pasteurella multocida	98.7	693	743	93.3
3456	IS21-15790	Pasteurella multocida	214664	Pasteurella multocida	98.7	713	781	91.3
3457	IS21-16187	Pasteurella multocida	337707	Pasteurella multocida	98.6	702	747	94
3458	IS21-16216	Pasteurella multocida	214664	Pasteurella multocida	100	732	765	95.7
3459	IS21-16366	Pasteurella multocida	337707	Pasteurella multocida	98.6	704	752	93.6
3460	IS21-16428	Pasteurella multocida	214664	Pasteurella multocida	98.8	710	778	91.3
3461	IS21-16598	Pasteurella multocida	214664	Pasteurella multocida	98.2	638	721	88.5
3462	IS21-16673	Pasteurella multocida	214664	Pasteurella multocida	100	734	768	95.6
3463	IS21-16835	Pasteurella multocida	214664	Pasteurella multocida	98.7	715	773	92.5
3464	IS21-17176	Pasteurella multocida	214664	Pasteurella multocida	100	733	765	95.8
3465	IS21-17189	Pasteurella multocida	214664	Pasteurella multocida	98.7	711	778	91.4
3466	IS21-17308	Pasteurella multocida	337707	Pasteurella multocida	98.8	700	751	93.2
3467	IS21-17369	Pasteurella multocida	214664	Pasteurella multocida	100	733	775	94.6
3468	IS21-17392	Pasteurella multocida	214664	Pasteurella multocida	100	732	765	95.7
3469	IS21-17520	Pasteurella multocida	214664	Pasteurella multocida	98.8	714	768	93
3470	IS21-17541	Pasteurella multocida	214664	Pasteurella multocida	100	735	768	95.7
3471	IS21-17545	Pasteurella multocida	337707	Pasteurella multocida	98.6	700	751	93.2
3472	IS21-17566	Pasteurella multocida	214664	Pasteurella multocida	98.8	709	768	92.3
3473	IS21-17587	Pasteurella multocida	214664	Pasteurella multocida	98.2	640	716	89.4
3474	IS21-17633	Pasteurella multocida	214664	Pasteurella multocida	98.4	700	758	92.3
3475	Y8148	Pasteurella multocida	214664	Pasteurella multocida	100	734	768	95.6
3476	Y8307	Pasteurella multocida	337707	Pasteurella multocida	98.6	702	752	93.4
3477	Y8370	Pasteurella multocida	214664	Pasteurella multocida	100	734	775	94.7
3478	Y8371	Pasteurella multocida	214664	Pasteurella multocida	98.7	709	777	91.2
3479	Y8382	Pasteurella multocida	214664	Pasteurella multocida	100	734	766	95.8
3480	Y8457	Pasteurella multocida	337707	Pasteurella multocida	98.6	701	746	94
3481	Y8551	Pasteurella multocida	214664	Pasteurella multocida	100	728	763	95.4
3482	Y8690	Pasteurella multocida	337707	Pasteurella multocida	98.6	702	755	93
3483	Y8694	Pasteurella multocida	337707	Pasteurella multocida	98.6	704	755	93.2
3484	Y8844	Pasteurella multocida	214664	Pasteurella multocida	100	734	767	95.7
3485	W24-252	Pasteurella multocida	337707	Pasteurella multocida	98.4	713	797	89.5
3486	D0441	Pasteurella multocida	337707	Pasteurella multocida	98.6	700	771	90.8
3487	D0460	Pasteurella multocida	214664	Pasteurella multocida	100	729	761	95.8
3488	D0476	Pasteurella multocida	337707	Pasteurella multocida	98.6	698	746	93.6
3489	D0488	Pasteurella multocida	214664	Pasteurella multocida	100	735	775	94.8
3490	D0681	Pasteurella multocida	337707	Pasteurella multocida	98.6	702	748	93.9
3491	D0718	Pasteurella multocida	214664	Pasteurella multocida	98.8	710	759	93.5
3492	D0783	Pasteurella multocida	214664	Pasteurella multocida	98.8	708	762	92.9
3493	D0826	Pasteurella multocida	214664	Pasteurella multocida	100	726	759	95.7
3494	D0832	Pasteurella multocida	337707	Pasteurella multocida	98.6	695	741	93.8
3495	D0862	Pasteurella multocida	214664	Pasteurella multocida	98.8	705	759	92.9
3496	D0902	Pasteurella multocida	214664	Pasteurella multocida	98.8	706	764	92.4
3497	D0963	Pasteurella multocida	214664	Pasteurella multocida	98.9	701	771	90.9
3498	D0970	Pasteurella multocida	214664	Pasteurella multocida	98.8	699	750	93.2
3499	D0982	Pasteurella multocida	337707	Pasteurella multocida	98.6	695	737	94.3
3500	D0983	Pasteurella multocida	337707	Pasteurella multocida	98.7	693	733	94.5
3501	D1009	Pasteurella multocida	214664	Pasteurella multocida	98.8	702	755	93
3502	D1033	Pasteurella multocida	214664	Pasteurella multocida	98.6	699	809	86.4
3503	D1067	Pasteurella multocida	214664	Pasteurella multocida	98.8	711	776	91.6
3504	D1179	Pasteurella multocida	214664	Pasteurella multocida	98.6	688	745	92.3
3505	D1180	Pasteurella multocida	337707	Pasteurella multocida	98.6	695	743	93.5
3506	G5764	Pasteurella multocida	214664	Pasteurella multocida	98.2	638	713	89.5
3507	G5785	Pasteurella multocida	214664	Pasteurella multocida	98.2	636	705	90.2
3508	G5814	Pasteurella multocida	337707	Pasteurella multocida	98.7	700	744	94.1
3509	G5843	Pasteurella multocida	214664	Pasteurella multocida	98.2	639	717	89.1
3510	G5861	Pasteurella multocida	214664	Pasteurella multocida	98.3	627	706	88.8
3511	G5871	Pasteurella multocida	337707	Pasteurella multocida	98.6	703	738	95.3
3512	G5872	Pasteurella multocida	214664	Pasteurella multocida	98.2	639	714	89.5
3513	G5875	Pasteurella multocida	337707	Pasteurella multocida	98.8	702	735	95.5
3514	G5895	Pasteurella multocida	337707	Pasteurella multocida	98.8	702	733	95.8
3515	G5944	Pasteurella multocida	214664	Pasteurella multocida	99.9	717	746	96.1
3516	G5950	Pasteurella multocida	214664	Pasteurella multocida	98.2	632	709	89.1
3517	G5953	Pasteurella multocida	214664	Pasteurella multocida	98.2	633	702	90.2
3518	G5962	Pasteurella multocida	214664	Pasteurella multocida	98.2	645	713	90.5
3519	G5969	Pasteurella multocida	337707	Pasteurella multocida	98.7	699	734	95.2
3520	G5978	Pasteurella multocida	214664	Pasteurella multocida	98.2	634	716	88.5
3521	G5992	Pasteurella multocida	337707	Pasteurella multocida	98.5	689	723	95.3
3522	G6004	Pasteurella multocida	337707	Pasteurella multocida	98.6	706	753	93.8
3523	G6008	Pasteurella multocida	337707	Pasteurella multocida	98.7	702	736	95.4
3524	G6026	Pasteurella multocida	214664	Pasteurella multocida	98.2	646	726	89
3525	G6062	Pasteurella multocida	337707	Pasteurella multocida	98.8	696	732	95.1
3526	G6088	Pasteurella multocida	214664	Pasteurella multocida	98.2	636	702	90.6
3527	G6212	Pasteurella multocida	214664	Pasteurella multocida	98.2	643	706	91.1
3528	H1249	Pasteurella multocida	214664	Pasteurella multocida	99.9	713	795	89.7
3529	H1251	Pasteurella multocida	214664	Pasteurella multocida	99.9	722	755	95.6
3531	H1258	Pasteurella multocida	214664	Pasteurella multocida	99.9	720	747	96.4
3532	H1261	Pasteurella multocida	214664	Pasteurella multocida	99.9	714	743	96.1
3533	H1262	Pasteurella multocida	214664	Pasteurella multocida	99.9	711	789	90.1
3534	H1265	Pasteurella multocida	214664	Pasteurella multocida	99.9	721	751	96
3535	H1269	Pasteurella multocida	214664	Pasteurella multocida	99.9	713	743	96
3536	H1270	Pasteurella multocida	214664	Pasteurella multocida	99.9	707	787	89.8
3537	H1271	Pasteurella multocida	214664	Pasteurella multocida	99.9	714	744	96
3538	H1274	Pasteurella multocida	214664	Pasteurella multocida	99.9	720	759	94.9
3539	H1276	Pasteurella multocida	214664	Pasteurella multocida	99.9	712	779	91.4
3540	H1277	Pasteurella multocida	214664	Pasteurella multocida	99.9	714	741	96.4
3541	H1280	Pasteurella multocida	214664	Pasteurella multocida	99.9	718	777	92.4
3542	H1285	Pasteurella multocida	214664	Pasteurella multocida	99.9	719	750	95.9
3543	H1287	Pasteurella multocida	214664	Pasteurella multocida	99.9	716	751	95.3
3544	H1288	Pasteurella multocida	214664	Pasteurella multocida	99.9	714	747	95.6
3545	H1296	Pasteurella multocida	214664	Pasteurella multocida	99.9	714	742	96.2
3546	H1299	Pasteurella multocida	214664	Pasteurella multocida	99.9	708	742	95.4
3547	H1306	Pasteurella multocida	214664	Pasteurella multocida	99.9	714	742	96.2
3548	H1317	Pasteurella multocida	214664	Pasteurella multocida	99.9	714	769	92.8
3549	H1319	Pasteurella multocida	214664	Pasteurella multocida	99.9	721	748	96.4
3551	H1337	Pasteurella multocida	214664	Pasteurella multocida	99.9	716	746	96
3552	H1341	Pasteurella multocida	214664	Pasteurella multocida	99.8	728	751	96.9
3553	H1342	Pasteurella multocida	214664	Pasteurella multocida	99.9	710	757	93.8
3554	H1346	Pasteurella multocida	214664	Pasteurella multocida	99.9	721	752	95.9
3555	H1349	Pasteurella multocida	214664	Pasteurella multocida	99.9	710	743	95.6
3557	H1360	Pasteurella multocida	214664	Pasteurella multocida	99.9	721	793	90.9
3558	H1367	Pasteurella multocida	214664	Pasteurella multocida	99.9	719	749	96
3559	H1375	Pasteurella multocida	214664	Pasteurella multocida	99.9	720	749	96.1
3560	H1376	Pasteurella multocida	214664	Pasteurella multocida	99.9	718	748	96
3561	H1385	Pasteurella multocida	214664	Pasteurella multocida	99.9	720	732	98.4
3562	H1389	Pasteurella multocida	214664	Pasteurella multocida	99.9	721	750	96.1
3563	H1390	Pasteurella multocida	214664	Pasteurella multocida	99.9	716	750	95.5
3564	H1409	Pasteurella multocida	214664	Pasteurella multocida	99.9	705	764	92.3
3565	H1411	Pasteurella multocida	214664	Pasteurella multocida	99.9	717	748	95.9
3566	H1422	Pasteurella multocida	214664	Pasteurella multocida	99.9	723	747	96.8
3567	H1427	Pasteurella multocida	214664	Pasteurella multocida	99.9	722	753	95.9
3568	H1428	Pasteurella multocida	214664	Pasteurella multocida	99.9	721	752	95.9
3569	H1431	Pasteurella multocida	214664	Pasteurella multocida	99.9	717	745	96.2
3570	H1434	Pasteurella multocida	214664	Pasteurella multocida	99.8	717	771	93
3573	H1460	Pasteurella multocida	214664	Pasteurella multocida	99.9	718	749	95.9
3574	H1461	Pasteurella multocida	214664	Pasteurella multocida	99.9	718	748	96
3575	H1467	Pasteurella multocida	214664	Pasteurella multocida	99.9	717	742	96.6
3576	H1473	Pasteurella multocida	214664	Pasteurella multocida	99.9	713	786	90.7
3577	H1474	Pasteurella multocida	313922	Pasteurella multocida	98.9	706	765	92.3
3578	H1480	Pasteurella multocida	214664	Pasteurella multocida	99.9	721	749	96.3
3579	H1488	Pasteurella multocida	214664	Pasteurella multocida	99.9	712	739	96.3
3580	H1500	Pasteurella multocida	214664	Pasteurella multocida	99.9	721	753	95.8
3581	5971	Pasteurella multocida	214664	Pasteurella multocida	98.3	688	769	89.5
3582	6316	Pasteurella multocida	337707	Pasteurella multocida	98.7	721	747	96.5
3583	6572	Pasteurella multocida	313922	Pasteurella multocida	97.9	705	770	91.6
3584	6717	Pasteurella multocida	214664	Pasteurella multocida	98.7	700	748	93.6
3585	6807	Pasteurella multocida	214664	Pasteurella multocida	98.6	715	748	95.6
3586	6814-IU	Pasteurella multocida	214664	Pasteurella multocida	98.8	702	739	95
3587	6816	Pasteurella multocida	214664	Pasteurella multocida	98.7	715	749	95.5
3588	6978	Pasteurella multocida	337707	Pasteurella multocida	98.6	709	769	92.2
3589	7112	Pasteurella multocida	214664	Pasteurella multocida	98.7	721	789	91.4
3590	7267	Pasteurella multocida	313922	Pasteurella multocida	98.9	713	730	97.7
3591	7402	Pasteurella multocida	214664	Pasteurella multocida	98.6	716	749	95.6
3592	7602	Pasteurella multocida	337707	Pasteurella multocida	98.2	698	747	93.4
3593	7645	Pasteurella multocida	214664	Pasteurella multocida	98.8	698	754	92.6
3594	9170	Pasteurella multocida	313922	Pasteurella multocida	98.8	713	769	92.7
3595	9186	Pasteurella multocida	337707	Pasteurella multocida	98.6	697	764	91.2
3596	9199	Pasteurella multocida	214664	Pasteurella multocida	98.5	699	790	88.5
3597	9225	Pasteurella multocida	313922	Pasteurella multocida	98.8	696	750	92.8
3598	9236	Pasteurella multocida	337707	Pasteurella multocida	98.8	715	757	94.5
3599	9254	Pasteurella multocida	214664	Pasteurella multocida	98.5	696	775	89.8
3600	9255	Pasteurella multocida	214664	Pasteurella multocida	98.6	693	782	88.6
3601	9256	Pasteurella multocida	214664	Pasteurella multocida	98.6	693	781	88.7
3602	9257	Pasteurella multocida	214664	Pasteurella multocida	98.5	695	781	89
3603	9320	Pasteurella multocida	214664	Pasteurella multocida	98.5	707	759	93.1
3604	9328	Pasteurella multocida	214664	Pasteurella multocida	98.6	699	765	91.4
3605	9329	Pasteurella multocida	214664	Pasteurella multocida	98.7	700	777	90.1
3606	9333	Pasteurella multocida	214664	Pasteurella multocida	98.7	692	747	92.6
3607	9334	Pasteurella multocida	214664	Pasteurella multocida	98.6	704	776	90.7
3608	9336	Pasteurella multocida	214664	Pasteurella multocida	98.7	693	757	91.5
3609	9364	Pasteurella multocida	337707	Pasteurella multocida	98.4	704	812	86.7
3610	9365	Pasteurella multocida	313922	Pasteurella multocida	98.8	709	746	95
3611	9388	Pasteurella multocida	313922	Pasteurella multocida	98.9	712	736	96.7
3612	9455-IU	Pasteurella multocida	337707	Pasteurella multocida	98.6	699	751	93.1
3616	9471	Pasteurella multocida	214664	Pasteurella multocida	98.7	705	757	93.1
3618	9527	Pasteurella multocida	313922	Pasteurella multocida	98.9	704	782	90
3619	9710	Pasteurella multocida	214664	Pasteurella multocida	98.5	704	742	94.9
3620	9997	Pasteurella multocida	337707	Pasteurella multocida	98.7	708	768	92.2
3621	9998	Pasteurella multocida	337707	Pasteurella multocida	98.6	707	769	91.9
3622	9999	Pasteurella multocida	337707	Pasteurella multocida	98.6	709	765	92.7
3623	10068	Pasteurella multocida	337707	Pasteurella multocida	98.8	702	756	92.9
3624	10081-IU	Pasteurella multocida	337707	Pasteurella multocida	98.6	707	768	92.1
3625	10083	Pasteurella multocida	214664	Pasteurella multocida	98.6	701	758	92.5
3626	10085	Pasteurella multocida	214664	Pasteurella multocida	98.5	689	779	88.4
3627	10110-IU	Pasteurella multocida	337707	Pasteurella multocida	98.7	699	753	92.8
3628	10152	Pasteurella multocida	214664	Pasteurella multocida	98.6	703	758	92.7
3629	10153	Pasteurella multocida	337707	Pasteurella multocida	98.6	706	768	91.9
3631	10166-IU	Pasteurella multocida	214664	Pasteurella multocida	98.6	695	762	91.2
3632	10167	Pasteurella multocida	337707	Pasteurella multocida	98.6	708	768	92.2
3633	10168	Pasteurella multocida	337707	Pasteurella multocida	98.6	705	768	91.8
3634	10169-IU	Pasteurella multocida	214664	Pasteurella multocida	98.5	706	763	92.5
3636	10250	Pasteurella multocida	214664	Pasteurella multocida	98.6	700	775	90.3
3637	10251	Pasteurella multocida	214664	Pasteurella multocida	98.6	697	776	89.8
3638	10252	Pasteurella multocida	337707	Pasteurella multocida	98.8	721	765	94.2
3639	10253	Pasteurella multocida	337707	Pasteurella multocida	98.8	719	764	94.1
3640	10261	Pasteurella multocida	214664	Pasteurella multocida	98.7	710	751	94.5
3641	10287	Pasteurella multocida	313922	Pasteurella multocida	98.8	711	751	94.7
3642	10325	Pasteurella multocida	214664	Pasteurella multocida	98.5	696	783	88.9
3643	10326	Pasteurella multocida	214664	Pasteurella multocida	98.3	686	775	88.5
3644	10342	Pasteurella multocida	214664	Pasteurella multocida	98.7	700	764	91.6
3645	10372	Pasteurella multocida	214664	Pasteurella multocida	98.7	696	744	93.5
3646	10378	Pasteurella multocida	313922	Pasteurella multocida	99.4	726	735	98.8
3647	10434	Pasteurella multocida	214664	Pasteurella multocida	98.6	701	763	91.9
3648	10435	Pasteurella multocida	214664	Pasteurella multocida	98.6	697	762	91.5
3649	10436	Pasteurella multocida	214664	Pasteurella multocida	98.6	698	762	91.6
3650	10469	Pasteurella multocida	214664	Pasteurella multocida	98.6	689	782	88.1
3651	10516	Pasteurella multocida	313922	Pasteurella multocida	98.9	700	737	95
3652	10548	Pasteurella multocida	337707	Pasteurella multocida	98.6	709	767	92.4
3653	10559	Pasteurella multocida	214664	Pasteurella multocida	98.6	705	744	94.8
3654	10571	Pasteurella multocida	313922	Pasteurella multocida	98.8	711	755	94.2
3655	10581	Pasteurella multocida	214664	Pasteurella multocida	98.7	717	749	95.7
3656	10639	Pasteurella multocida	214664	Pasteurella multocida	98.5	696	782	89
3657	10663	Pasteurella multocida	214664	Pasteurella multocida	99.9	736	788	93.4
3658	10678	Pasteurella multocida	214664	Pasteurella multocida	98.7	715	798	89.6
3659	10729	Pasteurella multocida	313922	Pasteurella multocida	98.8	711	755	94.2
3660	10757	Pasteurella multocida	214664	Pasteurella multocida	98.3	679	730	93
3661	10801	Pasteurella multocida	337707	Pasteurella multocida	98.6	710	769	92.3
3662	10827	Pasteurella multocida	313922	Pasteurella multocida	98.9	697	775	89.9
3663	10848	Pasteurella multocida	214664	Pasteurella multocida	98.6	706	755	93.5
3664	10865	Pasteurella multocida	337707	Pasteurella multocida	98.7	706	750	94.1
3665	10866	Pasteurella multocida	214664	Pasteurella multocida	98.3	678	733	92.5
3666	10889	Pasteurella multocida	214664	Pasteurella multocida	98.6	690	783	88.1
3667	10910	Pasteurella multocida	214664	Pasteurella multocida	98.6	706	782	90.3
3668	10922	Pasteurella multocida	214664	Pasteurella multocida	98.6	703	792	88.8
3669	10925	Pasteurella multocida	337707	Pasteurella multocida	98.8	705	751	93.9
3670	10942	Pasteurella multocida	337707	Pasteurella multocida	98.6	708	768	92.2
3671	10945	Pasteurella multocida	214664	Pasteurella multocida	98.7	717	774	92.6
3673	10972	Pasteurella multocida	337707	Pasteurella multocida	98.8	705	755	93.4
3674	10976	Pasteurella multocida	313922	Pasteurella multocida	98.9	714	769	92.8
3675	10977	Pasteurella multocida	214664	Pasteurella multocida	98.6	692	779	88.8
3676	11000	Pasteurella multocida	337707	Pasteurella multocida	98.6	718	760	94.5
3677	11006	Pasteurella multocida	214664	Pasteurella multocida	98.7	695	736	94.4
3679	11023	Pasteurella multocida	337707	Pasteurella multocida	98.5	719	780	92.2
3680	11024	Pasteurella multocida	214664	Pasteurella multocida	98.7	717	784	91.5
3681	11075	Pasteurella multocida	214664	Pasteurella multocida	98.5	693	781	88.7
3682	11115	Pasteurella multocida	337707	Pasteurella multocida	98.7	705	734	96
3683	11119	Pasteurella multocida	337707	Pasteurella multocida	98.8	703	734	95.8
3684	11142	Pasteurella multocida	214664	Pasteurella multocida	98.6	705	780	90.4
3685	11145	Pasteurella multocida	337707	Pasteurella multocida	98.7	704	738	95.4
3686	11190	Pasteurella multocida	214664	Pasteurella multocida	98.6	699	765	91.4
3688	11243	Pasteurella multocida	214664	Pasteurella multocida	98.6	701	743	94.3
3689	11244	Pasteurella multocida	214664	Pasteurella multocida	98.6	701	743	94.3
3691	11246	Pasteurella multocida	214664	Pasteurella multocida	98.6	699	743	94.1
3692	28921-IU	Pasteurella multocida	337707	Pasteurella multocida	98.8	702	744	94.4
3693	28936-IU	Pasteurella multocida	214664	Pasteurella multocida	98.6	712	786	90.6
3694	29046-IU	Pasteurella multocida	214664	Pasteurella multocida	98.6	710	786	90.3
3695	29714	Pasteurella multocida	214664	Pasteurella multocida	98.6	714	786	90.8
3696	29716	Pasteurella multocida	214664	Pasteurella multocida	98.6	713	786	90.7
3697	29720	Pasteurella multocida	214664	Pasteurella multocida	98.7	692	763	90.7
3698	29728	Pasteurella multocida	214664	Pasteurella multocida	98.7	711	785	90.6
3699	29755	Pasteurella multocida	214664	Pasteurella multocida	98.6	714	787	90.7
3700	29759	Pasteurella multocida	214664	Pasteurella multocida	98.7	709	783	90.5
3701	29771	Pasteurella multocida	214664	Pasteurella multocida	98.6	716	783	91.4
3702	29777	Pasteurella multocida	214664	Pasteurella multocida	98.7	710	786	90.3
3703	29784	Pasteurella multocida	214664	Pasteurella multocida	98.6	715	786	91
3704	32980	Pasteurella multocida	214664	Pasteurella multocida	98.7	712	783	90.9
3705	32981	Pasteurella multocida	214664	Pasteurella multocida	98.7	713	787	90.6
3706	32983	Pasteurella multocida	214664	Pasteurella multocida	98.7	712	783	90.9
3707	32985-IU	Pasteurella multocida	214664	Pasteurella multocida	98.6	714	787	90.7
3708	32988	Pasteurella multocida	214664	Pasteurella multocida	98.6	716	786	91.1
3709	32990	Pasteurella multocida	214664	Pasteurella multocida	98.6	712	786	90.6
3710	32996	Pasteurella multocida	214664	Pasteurella multocida	98.7	715	784	91.2
3711	33004	Pasteurella multocida	214664	Pasteurella multocida	98.7	709	784	90.4
3712	33007	Pasteurella multocida	214664	Pasteurella multocida	98.6	705	780	90.4
3714	33012	Pasteurella multocida	214664	Pasteurella multocida	98.7	715	787	90.9
3715	33016	Pasteurella multocida	214664	Pasteurella multocida	98.7	711	788	90.2
3716	CU-1-Strain	Pasteurella multocida	214664	Pasteurella multocida	98.6	700	739	94.7
3717	Septica	Pasteurella multocida	313922	Pasteurella multocida	98.9	717	760	94.3
3718	PM1Vac	Pasteurella multocida	214664	Pasteurella multocida	98.7	694	743	93.4
3719	PM9Vac	Pasteurella multocida	214664	Pasteurella multocida	98.6	707	743	95.2
3720	H1549	Pasteurella multocida	214664	Pasteurella multocida	99.9	720	755	95.4
3721	H1554	Pasteurella multocida	214664	Pasteurella multocida	99.9	709	796	89.1
3722	H1561	Pasteurella multocida	214664	Pasteurella multocida	99.9	721	734	98.2
3723	H1563	Pasteurella multocida	214664	Pasteurella multocida	99.9	723	751	96.3
3724	H1564	Pasteurella multocida	214664	Pasteurella multocida	99.9	711	740	96.1
3725	H1573	Pasteurella multocida	214664	Pasteurella multocida	99.9	724	754	96
3726	H1705	Pasteurella multocida	214664	Pasteurella multocida	99.9	718	728	98.6
3727	H1706	Pasteurella multocida	214664	Pasteurella multocida	99.9	708	778	91
3728	H1711	Pasteurella multocida	214664	Pasteurella multocida	99.9	716	748	95.7
3729	H1717	Pasteurella multocida	214664	Pasteurella multocida	99.9	715	744	96.1
3730	H1722	Pasteurella multocida	214664	Pasteurella multocida	99.9	711	779	91.3
3731	H1729	Pasteurella multocida	214664	Pasteurella multocida	99.9	722	751	96.1
3732	H1733	Pasteurella multocida	214664	Pasteurella multocida	99.9	714	762	93.7
3733	H1737	Pasteurella multocida	214664	Pasteurella multocida	99.9	720	749	96.1
3734	H1739	Pasteurella multocida	214664	Pasteurella multocida	99.9	719	727	98.9
3735	H1740	Pasteurella multocida	214664	Pasteurella multocida	99.9	717	748	95.9
3736	H1746	Pasteurella multocida	214664	Pasteurella multocida	99.9	722	751	96.1
3737	H1750	Pasteurella multocida	214664	Pasteurella multocida	99.9	722	751	96.1
3738	H1753	Pasteurella multocida	214664	Pasteurella multocida	99.9	720	742	97
3739	H1760	Pasteurella multocida	214664	Pasteurella multocida	99.9	723	752	96.1
3740	H1765	Pasteurella multocida	214664	Pasteurella multocida	99.9	715	749	95.5
3741	H1914	Pasteurella multocida	214664	Pasteurella multocida	98.6881	682	770	88.5714
3742	D1008	Pasteurella multocida	214664	Pasteurella multocida	100	716	747	95.9
3743	D1018	Pasteurella multocida	214664	Pasteurella multocida	100	736	774	95.1
3744	H0878	Pasteurella multocida	214664	Pasteurella multocida	99.9	720	753	95.6
3745	H0896	Pasteurella multocida	214664	Pasteurella multocida	99.8	717	796	90.1
3746	H0903	Pasteurella multocida	214664	Pasteurella multocida	99.9	724	748	96.8
3747	H0907	Pasteurella multocida	214664	Pasteurella multocida	99.9	719	741	97
3748	H0908	Pasteurella multocida	214664	Pasteurella multocida	99.9	722	748	96.5
3749	H1013	Pasteurella multocida	214664	Pasteurella multocida	99.9	713	791	90.1
3750	H1007	Pasteurella multocida	214664	Pasteurella multocida	99.9	722	753	95.9
3751	H1025	Pasteurella multocida	214664	Pasteurella multocida	98.7	703	771	91.2
3752	H1038	Pasteurella multocida	214664	Pasteurella multocida	99.9	719	773	93
3753	H1061	Pasteurella multocida	214664	Pasteurella multocida	99.8	718	810	88.6
3754	H1062	Pasteurella multocida	214664	Pasteurella multocida	99.9	710	801	88.6
3755	H1072	Pasteurella multocida	337707	Pasteurella multocida	98.6	695	744	93.4
3756	H1076	Pasteurella multocida	214664	Pasteurella multocida	99.9	719	746	96.4
3757	H1080	Pasteurella multocida	214664	Pasteurella multocida	99.9	725	752	96.4
3758	H1089	Pasteurella multocida	214664	Pasteurella multocida	99.9	723	754	95.9
3759	H1098	Pasteurella multocida	214664	Pasteurella multocida	99.9	716	775	92.4
3760	H1119	Pasteurella multocida	214664	Pasteurella multocida	98.7	700	770	90.9
3761	H1137	Pasteurella multocida	214664	Pasteurella multocida	99.9	706	795	88.8
3762	H1141	Pasteurella multocida	214664	Pasteurella multocida	99.9	717	749	95.7
3763	H1158	Pasteurella multocida	214664	Pasteurella multocida	99.9	719	760	94.6
3764	H1184	Pasteurella multocida	214664	Pasteurella multocida	99.9	722	751	96.1
3765	H1192	Pasteurella multocida	214664	Pasteurella multocida	99.9	718	755	95.1
3766	H1191	Pasteurella multocida	214664	Pasteurella multocida	99.9	722	750	96.3
3767	H1240	Pasteurella multocida	214664	Pasteurella multocida	99.9	715	745	96
3768	Y9687	Pasteurella multocida	214664	Pasteurella multocida	100	731	763	95.8
3769	Y9749	Pasteurella multocida	337707	Pasteurella multocida	98.7	708	760	93.2
3770	Y9763	Pasteurella multocida	214664	Pasteurella multocida	98.8	712	769	92.6
3771	H1507	Pasteurella multocida	214664	Pasteurella multocida	99.9	720	750	96
3772	H1528	Pasteurella multocida	214664	Pasteurella multocida	99.9	721	751	96
3773	H1538	Pasteurella multocida	214664	Pasteurella multocida	99.9	718	773	92.9
3774	D0516	Pasteurella multocida	214664	Pasteurella multocida	100	737	770	95.7
3775	D0517	Pasteurella multocida	337707	Pasteurella multocida	98.5	707	750	94.3
3776	D0525	Pasteurella multocida	214664	Pasteurella multocida	100	733	769	95.3
3777	D0527	Pasteurella multocida	337707	Pasteurella multocida	98.7	697	745	93.6
3778	D0538	Pasteurella multocida	214664	Pasteurella multocida	100	734	765	95.9
3779	D0553	Pasteurella multocida	214664	Pasteurella multocida	98.8	705	780	90.4
3780	G6092	Pasteurella multocida	214664	Pasteurella multocida	98.2	635	717	88.6
3781	H1255-B	Pasteurella multocida	214664	Pasteurella multocida	99.8	713	818	87.2
3782	H1283	Pasteurella multocida	214664	Pasteurella multocida	99.9	701	790	88.7
3783	H1329-B	Pasteurella multocida	214664	Pasteurella multocida	99.8	713	804	88.7
3784	H1357	Pasteurella multocida	214664	Pasteurella multocida	99.8	712	802	88.8
3785	H1359-B	Pasteurella multocida	214664	Pasteurella multocida	99.9	721	747	96.5
3786	H1394	Pasteurella multocida	214664	Pasteurella multocida	99.9	717	798	89.8
3787	H1441-B	Pasteurella multocida	214664	Pasteurella multocida	99.9	718	778	92.3
3788	H1447	Pasteurella multocida	214664	Pasteurella multocida	99.9	712	794	89.7
3789	H1453	Pasteurella multocida	214664	Pasteurella multocida	99.9	714	809	88.3
3790	H1454	Pasteurella multocida	214664	Pasteurella multocida	99.9	716	781	91.7
3791	H1455-B	Pasteurella multocida	214664	Pasteurella multocida	99.9	715	800	89.4
3792	H1516	Pasteurella multocida	214664	Pasteurella multocida	99.8	714	790	90.4
3793	H1579	Pasteurella multocida	214664	Pasteurella multocida	99.9	719	762	94.4
3794	H1584	Pasteurella multocida	214664	Pasteurella multocida	99.9	718	729	98.5
3795	H1585	Pasteurella multocida	214664	Pasteurella multocida	99.9	721	752	95.9
3796	H1586	Pasteurella multocida	214664	Pasteurella multocida	99.9	719	815	88.2
3797	H1587	Pasteurella multocida	214664	Pasteurella multocida	99.9	711	814	87.3
3798	H1588	Pasteurella multocida	214664	Pasteurella multocida	99.9	724	754	96
3799	H1590	Pasteurella multocida	337707	Pasteurella multocida	98.6	705	753	93.6
3800	H1591	Pasteurella multocida	337707	Pasteurella multocida	98.8	697	737	94.6
3801	H1595	Pasteurella multocida	214664	Pasteurella multocida	99.9	708	791	89.5
3802	H1600	Pasteurella multocida	214664	Pasteurella multocida	99.9	720	747	96.4
3803	H1601	Pasteurella multocida	214664	Pasteurella multocida	99.9	717	745	96.2
3804	H1605	Pasteurella multocida	214664	Pasteurella multocida	99.9	722	752	96
3805	H1615	Pasteurella multocida	214664	Pasteurella multocida	99.9	720	749	96.1
3806	H1629	Pasteurella multocida	214664	Pasteurella multocida	99.9	719	747	96.3
3807	H1632	Pasteurella multocida	214664	Pasteurella multocida	99.9	714	783	91.2
3808	H1634	Pasteurella multocida	214664	Pasteurella multocida	99.9	715	747	95.7
3809	H1641	Pasteurella multocida	214664	Pasteurella multocida	99.9	721	751	96
3810	H1642	Pasteurella multocida	214664	Pasteurella multocida	99.8	713	805	88.6
3811	H1650	Pasteurella multocida	214664	Pasteurella multocida	99.9	712	741	96.1
3812	H1653	Pasteurella multocida	214664	Pasteurella multocida	99.9	722	751	96.1
3813	H1655	Pasteurella multocida	214664	Pasteurella multocida	99.9	724	752	96.3
3814	H1656	Pasteurella multocida	214664	Pasteurella multocida	99.8	709	794	89.3
3815	H1660	Pasteurella multocida	214664	Pasteurella multocida	99.9	720	749	96.1
3816	H1663	Pasteurella multocida	214664	Pasteurella multocida	99.9	722	730	98.9
3817	H1667	Pasteurella multocida	214664	Pasteurella multocida	99.9	710	779	91.1
3818	H1669	Pasteurella multocida	214664	Pasteurella multocida	99.9	719	750	95.9
3819	H1676	Pasteurella multocida	214664	Pasteurella multocida	99.9	713	782	91.2
3820	H1677	Pasteurella multocida	214664	Pasteurella multocida	99.9	719	749	96
3821	H1678	Pasteurella multocida	214664	Pasteurella multocida	99.8	707	811	87.2
3822	H1680	Pasteurella multocida	214664	Pasteurella multocida	99.8	732	754	97.1
3823	H1692	Pasteurella multocida	214664	Pasteurella multocida	99.9	714	772	92.5
3824	H1694	Pasteurella multocida	214664	Pasteurella multocida	99.9	719	749	96
3825	H1695	Pasteurella multocida	214664	Pasteurella multocida	99.9	716	748	95.7
3826	H1696	Pasteurella multocida	214664	Pasteurella multocida	99.9	719	749	96
3827	H1697	Pasteurella multocida	214664	Pasteurella multocida	99.9	714	743	96.1
3828	H1698	Pasteurella multocida	214664	Pasteurella multocida	99.9	718	746	96.2
3829	H1701-B	Pasteurella multocida	214664	Pasteurella multocida	99.9	721	754	95.6
3830	H1703	Pasteurella multocida	214664	Pasteurella multocida	99.8	714	806	88.6
3831	H1704	Pasteurella multocida	214664	Pasteurella multocida	99.9	719	750	95.9
3832	H0941	Pasteurella multocida	214664	Pasteurella multocida	99.9	721	751	96
3833	H1053	Pasteurella multocida	214664	Pasteurella multocida	99.9	712	740	96.2
3834	H1145	Pasteurella multocida	214664	Pasteurella multocida	99.8	712	798	89.2
3835	H0999	Pasteurella multocida	214664	Pasteurella multocida	99.9	719	743	96.8
3836	Y9764	Pasteurella multocida	214664	Pasteurella multocida	98.7	711	780	91.2
3837	Y9776	Pasteurella multocida	214664	Pasteurella multocida	98.7	714	786	90.8
3838	Y9867	Pasteurella multocida	337707	Pasteurella multocida	98.6	697	745	93.6
3839	Y9893	Pasteurella multocida	337707	Pasteurella multocida	98.6	612	660	92.7
3840	Y9926	Pasteurella multocida	214664	Pasteurella multocida	100	736	768	95.8
3841	Y9940	Pasteurella multocida	214664	Pasteurella multocida	98.7	709	778	91.1
3842	Y9983	Pasteurella multocida	214664	Pasteurella multocida	100	733	768	95.4
3843	D0080	Pasteurella multocida	337707	Pasteurella multocida	98.6	700	747	93.7
3844	D0092	Pasteurella multocida	214664	Pasteurella multocida	98.7	715	769	93
3845	D0127	Pasteurella multocida	214664	Pasteurella multocida	98.7	709	775	91.5
3846	D0137	Pasteurella multocida	214664	Pasteurella multocida	100	716	734	97.5
3847	D0146	Pasteurella multocida	214664	Pasteurella multocida	100	732	766	95.6
3848	D0148	Pasteurella multocida	214664	Pasteurella multocida	98.8	711	768	92.6
3849	D0181	Pasteurella multocida	214664	Pasteurella multocida	98.8	705	779	90.5
3850	D0217	Pasteurella multocida	214664	Pasteurella multocida	98.7	711	767	92.7
3851	D0239	Pasteurella multocida	214664	Pasteurella multocida	98.7	714	769	92.8
3852	D0236	Pasteurella multocida	214664	Pasteurella multocida	98.7	716	777	92.1
3853	D0299	Pasteurella multocida	337707	Pasteurella multocida	98.6	697	735	94.8
3854	D0301	Pasteurella multocida	214664	Pasteurella multocida	100	734	777	94.5
3855	D0335	Pasteurella multocida	214664	Pasteurella multocida	100	735	769	95.6
3856	D0342	Pasteurella multocida	337707	Pasteurella multocida	98.6	703	754	93.2
3857	D0380	Pasteurella multocida	214664	Pasteurella multocida	100	735	769	95.6
3858	D0415	Pasteurella multocida	214664	Pasteurella multocida	100	736	777	94.7
3859	D0436	Pasteurella multocida	214664	Pasteurella multocida	98.7	718	794	90.4
3860	G5611	Pasteurella multocida	337707	Pasteurella multocida	98.7	704	738	95.4
3861	G5629	Pasteurella multocida	337707	Pasteurella multocida	98.7	703	736	95.5
3862	G5652	Pasteurella multocida	214664	Pasteurella multocida	98.1	640	717	89.3
3863	G5663	Pasteurella multocida	214664	Pasteurella multocida	98.2	648	713	90.9
3865	2023-80-252-13-1-1-1	Pasteurella multocida	214664	Pasteurella multocida	98.4	701	802	87.4
3866	2023-80-252-14-1-1-1	Pasteurella multocida	214664	Pasteurella multocida	98.5	688	747	92.1
3867	2023-80-252-15-1-1-1	Pasteurella multocida	214664	Pasteurella multocida	98.5	690	747	92.4
3868	2023-80-252-18-1-1-1	Pasteurella multocida	214664	Pasteurella multocida	98.4	692	747	92.6
3869	2023-80-252-19-1-1-1	Pasteurella multocida	214664	Pasteurella multocida	98.6	700	746	93.8
3870	2023-80-252-21-1-1-1	Pasteurella multocida	214664	Pasteurella multocida	98.6	696	746	93.3
3871	2023-80-252-22-1-1-1	Pasteurella multocida	214664	Pasteurella multocida	98.6	698	746	93.6
3872	2023-80-252-23-1-1-1	Pasteurella multocida	214664	Pasteurella multocida	98.6	698	746	93.6
3873	2023-80-252-24-1-1-1	Pasteurella multocida	214664	Pasteurella multocida	98.6	697	746	93.4
3874	2023-80-252-25-1-1-1	Pasteurella multocida	214664	Pasteurella multocida	98.5	699	746	93.7
3875	2023-80-252-26-1-1-1	Pasteurella multocida	214664	Pasteurella multocida	98.6	696	746	93.3
3876	2023-80-252-27-1-1-1	Pasteurella multocida	214664	Pasteurella multocida	98.5	700	746	93.8
3877	2023-80-252-28-1-1-1	Pasteurella multocida	214664	Pasteurella multocida	98.6	697	746	93.4
3878	2023-80-252-29-1-1-1	Pasteurella multocida	214664	Pasteurella multocida	98.7	690	746	92.5
3879	2023-80-252-30-1-1-1	Pasteurella multocida	214664	Pasteurella multocida	98.6	695	746	93.2
3880	2023-80-252-31-1-1-1	Pasteurella multocida	214664	Pasteurella multocida	98.6	695	746	93.2
3881	2023-80-252-32-1-1-1	Pasteurella multocida	214664	Pasteurella multocida	98.6	696	746	93.3
3882	2023-80-252-34-1-1-1	Pasteurella multocida	214664	Pasteurella multocida	98.6	699	746	93.7
3883	2023-80-252-35-1-1-1	Pasteurella multocida	337707	Pasteurella multocida	98.8	701	752	93.2
3884	2023-80-252-36-1-1-1	Pasteurella multocida	337707	Pasteurella multocida	98.9	711	735	96.7
3885	2023-80-252-37-1-1-1	Pasteurella multocida	214664	Pasteurella multocida	99.1	706	779	90.6
3886	2023-80-252-38-1-1-1	Pasteurella multocida	214664	Pasteurella multocida	98.6	695	746	93.2
3887	2023-80-252-39-1-1-1	Pasteurella multocida	214664	Pasteurella multocida	98.6	700	747	93.7
3888	2023-80-252-41-1-1-1	Pasteurella multocida	214664	Pasteurella multocida	99.1	705	782	90.2
3889	2023-80-252-4-1-1-1	Pasteurella multocida	214664	Pasteurella multocida	98.6	695	746	93.2
3890	2023-80-252-42-1-1-1	Pasteurella multocida	214664	Pasteurella multocida	99.1	703	779	90.2
3891	2023-80-252-43-1-1-1	Pasteurella multocida	214664	Pasteurella multocida	99.1	704	780	90.3
3892	2023-80-252-44-1-1-1	Pasteurella multocida	214664	Pasteurella multocida	97.5	672	723	92.9
3893	2023-80-252-45-1-1-1	Pasteurella multocida	337707	Pasteurella multocida	98.8	711	740	96.1
3894	2023-80-252-6-1-1-1	Pasteurella multocida	214664	Pasteurella multocida	98.6	699	746	93.7
3895	2023-80-252-7-1-1-1	Pasteurella multocida	214664	Pasteurella multocida	98.6	697	746	93.4
3896	2023-80-252-8-1-1-1	Pasteurella multocida	214664	Pasteurella multocida	98.5	692	747	92.6
3897	2023-80-252-9-1-1-1	Pasteurella multocida	214664	Pasteurella multocida	98.6	699	746	93.7
3898	2023-80-269-1-3-1-1	Pasteurella multocida	214664	Pasteurella multocida	98.5	690	747	92.4
3899	2024-80-36-1	Pasteurella multocida	214664	Pasteurella multocida	98.6	697	745	93.6
3900	2024-80-40-1	Pasteurella multocida	214664	Pasteurella multocida	98.5	698	745	93.7
3961	H1380-B	Pasteurella multocida	214664	Pasteurella multocida	99.9087	720	746	96.5147
3962	H1499-B	Pasteurella multocida	214664	Pasteurella multocida	99.88	710	783	90.6769

## Sheet: Table S3
Table S3. Criteria for assembly inclusion in the Dataset of this study.
Parameters	Range in the paper	Rationale for threshold	Reported previously
ANI	> 96%	Genomes of the same species commonly show genome-aggregate average nucleotide identity (ANI) >95% among themselves	1. Rodriguez-R LM, Conrad RE, Viver T, Feistel DJ, Lindner BG, et al. An ANI gap within bacterial species that advances the definitions of intra-species units. mBio 2024;15:e0269623. 10.1128/mbio.02696-23; 2. Rodriguez-R LM, Conrad RE, Viver T, Feistel DJ, Lindner BG, et al. An ANI gap within bacterial species that advances the definitions of intra-species units. mBio 2024;15:e0269623. 10.1128/mb…
MLST and rMLST allele designation	One allele per loci	MLST and rMLST loci showing multiple alleles indicate potential contamination of the sequenced isolates or low-quality data. Apart from proteobacteria paralogues in loci 60 and 65	Krisna MA, Jolley KA, Monteith W, Boubour A, Hamers RL, et al. Development and implementation of a core genome multilocus sequence typing scheme for Haemophilus influenzae. Microb Genom 2024;10:001281. 10.1099/mgen.0.001281
Genome length	2.06 Mb – 2.71 Mb	Range of genome lengths previously reported in P. multocida. A value outside this range could suggest contamination or an incorrect species identification.	Li T, Xu X-F, Du H-H, Li L, Li N-Z, et al. PamulDB: a comprehensive genomic resource for the study of human- and animalpathogenic Pasteurella multocida. Database 2019;2019:baz025. 10.1093/database/baz025.
GC content	39.9%- 41 mol%	Whole-genome GC content is constant for the same species hence deviation from this range denotes possible contamination.	1. Zhu D, He J, Yang Z, Wang M, Jia R, et al. Comparative analysis reveals the genomic iGenomic Islands in Pasteurella multocida population genetics: on sSymbiosis and adaptability. BMC Genomics 2019;20:63. 10.1186/s12864-018-5366-6; 2. May BJ, Zhang Q, Li LL, Paustian ML, Whittam TS, et al. Complete genomic sequence of Pasteurella multocida, Pm70. Proc Natl Acad Sci USA 2001;98:3460–3465. 10.107…
Number of contigs	< 400	Lower number of contigs indicates a high-quality sequencing process and well-assembled genome.	Krisna MA, Jolley KA, Monteith W, Boubour A, Hamers RL, et al. Development and implementation of a core genome multilocus sequence typing scheme for Haemophilus influenzae. Microb Genom 2024;10:001281. 10.1099/mgen.0.001281
N50	10,238 - 2,699,012	A higher N50 value indicates longer contigs and a more contiguous assembly.

## Sheet: Table S4
Table S4. This table outlines alterations to core genes in the cgMLST scheme to enhance the robustness of the final scheme. It also highlights core genes that were excluded, as described in the Materials and Methods section.
Locus	Start position in 17BRD-035 (CP082272.1)	Sequence length	Notes	Removed from cgMLST scheme
PMUL00140	20206	1212	Truncated	Yes
PMUL00245	40362	849	Allele starts by (ATA) - unusual start codon	No
PMUL00940	197506	741	The start codon is not consistent across different alleles of the locus	Yes
PMUL01005	206817	1131	Truncated	Yes
PMUL01035	210471	528	Truncated	Yes
PMUL01080	219195	2058	Truncated	Yes
PMUL01185	241815	1353	Truncated	Yes
PMUL01210	247672	1140	Truncated	Yes
PMUL01645	445254	957	Alleles with different motifs and/or deletions around start codon - may lead to problems later - removing from cgMLST	Yes
PMUL01735	470096	1368	Truncated	Yes
PMUL02075	629780	1140	Truncated	Yes
PMUL02215	660415	537	Truncated	Yes
PMUL02245	666985	1368	Truncated	Yes
[truncated: 154 more rows]

## Sheet: Table S5
Table S5. This table provides the cgMLST profiles and corresponding alleles for the 1,233 core genes identified in the 1,593 Pasteurella multocida isolates analysed in this study. The core genes are listed at the top of the table, each labeled with the "PMUL" designation in their names.
[truncated: 1,594 more rows]
[truncated: 1,186 more columns]

[truncated: 3 more sheets: Table S6, Table S7, Table S8]
